# Supplementary material for: AHL-based QS signalling promotes uropathogenic Escherichia coli settlement through the de-repression of biofilm formation by SdiA
Source: PLoS One. 2025 Sep 9;20(9):e0328837. doi: 10.1371/journal.pone.0328837 (PMC12419603; doi:10.1371/journal.pone.0328837)
Supplement: S1 Data — (XLSX) [file pone.0328837.s004.xlsx]

## Sheet: Fig 1B CFUs biofilm
FIGURE 1B	Number of viable cells (CFU/cm2) in E. coli biofilms
	CFUs/cm2
	Replicates	WT	ΔsdiA	Wt + C6 1 uM	Wt + OC8 1 uM	Wt + OC12 1 uM	WT + LuxR-Lig 100 uM	WT + LuxR-Lig 100 uM + AHLs (C6 1uM +OC8 1 uM)
	1	750000	1.41667e+07	2.31481e+06	4.34028e+06	7500000	2500000	2500000
	2	562500	2.33333e+07	2.89352e+06	5.78704e+06	4.16667e+06	12500000	2500000
	3	1.54167e+06	4.16667e+06	3.18287e+06	2.89352e+06	6250000	5.41667e+06	1875000
	4	1500000	2.41667e+07	3.18287e+06	3.76157e+06	7.91667e+06	9.16667e+06	291667
	5	875000	9.58333e+06	2.02546e+06	2.02546e+06	7.08333e+06	6250000	1.66667e+06
	6	750000	2.41667e+07	1.44676e+06	6.94444e+06	4.58333e+06	1.04167e+07	5.41667e+06
	7	333333	1.83333e+07	2.31481e+06	3.76157e+06	3.33333e+06	7.91667e+06	4.16667e+06
	8			4.34028e+06	3.47222e+06	1.16667e+07	8.33333e+06	2.91667e+06
	Mean	901786	1.68452e+07	2.71267e+06	4.12326e+06	1.45833e+06	7.8125e+06	333333
	Desvest	456865	7.87583e+06	887641	1.57538e+06	1.04167e+06	3.1001e+06	3125000
						1.29167e+06		166667
						1125000		187500
						1000000		125000
						791667		375000
						958333		208333
						4.01111e+06		1875000
						3.39228e+06		250000
								375000
								166667
								291667
								541667
								125000
								1.33996e+06
								1.52543e+06

## Sheet: Fig 1D Motility
Figure 1D	Motility of UPEC
	Diameter (mm)
	WT	ΔsdiA	AHLs
1	0.825	0.1125	1.2
2	1.1625	0.4875	1.0125
3	1.0125	0.1125	1.3125
4	0.975	0.1125	1.125
5	1.125	0.525	1.3125
6	0.9	0.4875	1.0875
7	0.714286	0.571429	0.818182
8	1.57143	0.714286	1.14205
9	0.714286	0.571429	0.511364
10	1.05682	0.801136	1.05795
11	0.852273	0.9375	0.255079
12	1.09091	1.55172
13	0.965517	0.482759
14	0.689655	1.2069
15	0.810345	1.55172
16	1.53448	0.394366
17	0.920188	0.58216
18	0.957746	0.657277
19	1.35211	1.25822
20	1.05164	0.619718
21	1.35211	0.600939
22	1.20188	0.507042
23	0.431925	1.10798
24	0.732394	2.13333
25	1.02222	1.02222
26	0.933333	1.86667
27	1.2	0.933333
28	0.4	0.311111
29	2	2.13333
30	0.577778	1.46667
31	0.266667	2.08889
32	1.6	1.74359
33	2.02564	1.92308
34	0	1.12821
35	0.025641	0.74359
36	1.94872	2.28205
37	2.07692	2.30769
38	2.17949	2.25641
39	1.71795	2.30769
40	0.230769	0.432692
41	1.52885	0.836538
42	0.778846	1.75962
43	0.923077	1.55769
44	1.03846	1.70192
45	1.18269	1.73077
46	0.548077	2.30769
47	0.769811	2.53846
48	0.656604	0.980769
49	0.74717	1.21154
50	1.22264	1.70192
51	1.31321	1.35577
52	1.29057	1.22264
53	1.06404	1.13208
54	1.06404	1.26792
55	1.06404	2.03774
56	1.06404	2.01509
57	1.06404	2.03774
58	1.06404	1.00493
59	1.06404	1.06404
60	1.06404	1.06404
61	1.06404	1.06404
62	1.06404	1.06404
63	1.06404	1.06404
64	0.295567	0.496552
65	0.124694	0.863054
66	0.935208	0
67	1.87042	0.212808
68	0.727384	0.390148
69	0.561125	0.260099
70	1.87042	0.852078
71	0	0.249389
72	0	1.1846
73	0	0.914425
74	0.727384	1.70416
75	0.457213	1.33007
76	0.374083	0
77	1.87042	0.187042
78	1.87042	0.685819
79	1.87042	0.394866
80	1.87042	0.415648
81	1.87042	0.477995
82	0	1.80807
83	2.63929	0.415648
84	3.5191e-05	1.87042
85	0.633429	1.87042
86	3.16715	1.87042
87	3.16715	2.63929
88	0	2.81524
89	0	2.28738
90	1.75953	3.06157
91	0	2.56891
92	0	1.30205
93	0.633429	1.54838
94	0.705882	1.61876
95	0.970588	0.66862
96	1.23529	1.23167
97	0.864706	0
98	0.370588	0
99	0.564706	1.34118
100	1.32353	0.264706
101	1.09412	0.794118
102	1.58824	0.564706
103	1.18235	0.776471
104	1.30588	1.58824
105	0.794118	1.23529
106	1.021	1.32353
107	0.64821	1.5
108		0.529412
109		0.794118
110		1.14706
		1.15282
		0.73099

## Sheet: Fig 3 UPEC competition assay
Figure 3B	Colony forming units (CFU/cm2) from biofilms of E. coli CFT073 wild-type and ΔsdiA mutant strains co-cultured in the RBB system for 24 h.
WT + ΔsdiA (UNTREATED)
wt gfp + sdiA mcherry	Green CFUs	Red CFUs	Red + Green		Green CFUs %	Red CFUs %
	400000	3000000	3400000		11.7647	88.2353
	1000000	6750000	7750000		12.9032	87.0968
	20000	120000	140000		14.2857	85.7143
	1500000	8500000	10000000		15	85
	50000	6000000	6050000		0.826446	99.1736
Mean	594000	4874000			10.956	89.044
Desvest	642012	3.31842e+06			5.79859	5.79859
WT + ΔsdiA +AHLs
wt gfp + sdiA mcherry	Green CFUs	Red CFUs	Red + Green		Green CFUs %	Red CFUs %
	650000	316667	966667		67.2414	32.7586
	3.83333e+06	1.83333e+06	5.66667e+06		67.6471	32.3529
	4500000	1000000	5500000		81.8182	18.1818
	4.16667e+06	1.16667e+06	5.33333e+06		78.125	21.875
Mean	3287500	1.07917e+06
Desvest	1.77927e+06	622922			73.7079	26.2921
					7.39002	7.39002

## Sheet: Fig 4C competition assay EC + P
Figure 4C	Colony forming units (CFU/cm2) from biofilms of E. coli CFT073 wild-type and ΔsdiA mutant strains co-cultured with P. aeruginosa in the RBB system for 24 h.
EC WT-gfp + PA-mcherry						CFUs	desvest
CFUs	Mean CFUs			PA-mcherry	EC wt	4.47917e+06	1.78e+06
6.66667e+06	4.47917e+06				EC ΔsdiA	1000000	378838
3750000	1.78e+06			PA QSMut-mcherry	EC wt	1250000	1.08972e+06
5000000					EC ΔsdiA	4.16667e+06	1.44338e+06
2500000				PA QSMut + OC12 1 uM	EC wt	3937500	1.53414e+06
					EC ΔsdiA	3.08333e+06	390868
EC ΔsdiA-gfp + PA-mcherry
CFUs	Mean CFUs
1.33333e+06	1e+06
500000	378838
1250000
916667
EC WT-gfp + PA QSMut-mcherry
CFUs	Mean CFUs
750000	1250000
500000	1.08972e+06
2500000
EC ΔsdiA-gfp + PA QSMut-mcherry
CFUs	Mean CFUs
2500000	4.16667e+06
5000000	1.44338e+06
5000000
EC WT-gfp + PA QSMut + OC12 1 uM
CFUs	Mean CFUs
5250000	3937500
5250000	1.53414e+06
2.91667e+06
2.33333e+06

## Sheet: Fig 6 Transcriptional construc
Figure 6A	FtsQ transcriptional construction in CFT073 wild-type and SdiA					WT
Luminescence data
wt	0.5	1	1.5	2	2.5	3	3.5	4	4.5	5	5.5	6	6.5	7	7.5	8	8.5	9	9.5	10	10.5	11	11.5	12	12.5	13	13.5	14	14.5	15	15.5	16	16.5	17	17.5	18	18.5	19	19.5	20	20.5	21	21.5	22	22.5	23	23.5	24
DMSO wt	578.68	287.814	167.422	91.4994	124.555	118.957	170.614	159.853	127.108	172.159	276.4	236.166	227.631	228.61	223.254	258.05	269.173	304.282	298.925	288.178	233.733	213.501	182.383	185.336	170.887	172.84	145.343	112.744	89.3212	63.0338	81.5162	87.2388	69.1338	58.9551	66.6667	52.5996	81.9508	76.1981	49.5933	59.2885	52.504	72.0432	38.3994	67.1551	59.0511	38.3994	32.2776	60.1926
DMSO wt	701.754	149.948	125.392	106.205	77.8894	107.579	103.651	138.303	146.002	152.557	126.176	158.73	166.941	218.457	228.81	264.359	263.207	241.098	274.525	236.072	188.784	228.445	111.379	107.723	78.7257	36.3504	83.4997	50.0626	56.8586	66.2252	60.3265	51.1374	33.2458	50.9219	31.0398	33.1704	29.5652	19.414	30.1258	41.1449	46.132	44.6588	37.7494	26.901	39.1808	25.2071	32.4558	36.0815
DMSO wt	857.143	186.68	110.813	126.076	88.4008	145.715	79.3831	143.837	158.8	156.863	144.472	112.594	155.229	243.562	269.38	352.33	323.248	354.779	224.383	238.536	213.154	127.365	140.92	118.94	88.8257	85.1878	78.0419	82.7465	71.9803	61.1461	46.9484	55.8075	52.8355	54.5775	54.3288	29.627	34.8311	45.4784	29.5036	33.386	29.8875	38.5222	6.9979	43.7369	57.5615	29.7047	36.6173	40.2239
DMSO OC4	1065.99	203.883	113.285	125.112	80.8133	108.776	94.3831	160.8	163.723	176.532	131.154	146.456	167.543	281.389	382.275	413.161	353.631	334.044	254.054	202.999	166.637	122.34	118.9	78.5714	61.479	84.3289	62.3809	70.3742	46.7371	71.3416	42.6257	57.971	70.0735	37.4915	42.7497	38.2011	41.6739	55.6812	22.5655	32.3074	41.4293	42.3083	29.7226	31.348	25.7442	27.6783	33.3611	35.4724
DMSO OC4	970.971	149.477	117.899	154.592	79.6601	82.9876	77.4284	137.729	187.46	181.818	132.06	171.752	250.556	242.947	356.533	464.3	415.726	390.124	272.744	219.862	188.508	125.899	115.885	82.5575	122.623	93.0066	64.2398	69.5807	79.2793	28.6738	73.8916	41.3793	63.6492	50.6639	43.9059	51.1013	55.4661	48.4479	58.7607	45.6701	35.3045	23.6806	27.6148	37.1156	28.581	25.2398	20.7182	38.2823
DMSO OC4	1072.52	262.518	189.807	115.385	95.6429	139.91	169.289	176.909	230.415	209.268	209.274	246.637	299.716	346.457	451.87	510.104	415.534	453.318	343.791	268.949	263.643	196.715	183.453	158.018	118.812	134.57	110.163	94.0884	117.18	94.1423	126.996	89.6218	93.5734	67.6157	62.2001	57.6419	52.0646	47.9042	75.2688	57.3991	55.5942	69.5931	39.1156	41.9041	50.813	33.3778	32.0297	41.9252
DMSO C6	1116.91	553.559	316.928	237.497	192.831	185.103	234.675	296.141	361.382	630.281	863.095	947.973	725.869	655.612	715.67	666.568	670.52	574.183	505.837	405.977	323.401	294.728	253.977	220.609	192.388	200.111	121.801	133.352	125.83	120.842	91.9989	109.687	76.4632	78.8732	90.8329	61.7538	62.5695	62.2321	50.1114	58.1395	60.249	47.6904	43.8176	50.8974	40.9333	46.0954	41.6052	36.5556
DMSO C6	1063.19	460.03	291.031	203.321	227.066	195.553	280.885	270.031	430.223	515.075	806.258	826.062	477.997	435.75	435.746	470.039	480	483.871	480.955	378.444	363.008	321.195	273.925	194.739	172.414	155.827	138.889	112.137	103.995	88.1057	73.4803	88.7029	65.2174	83.9921	48.9476	49.6196	57.9566	63.3228	66.072	36.2379	42.1462	38.6473	43.7389	36.1749	43.9629	37.6124	26.9072	54.9717
DMSO OC6	660.475	319.01	189.135	158.343	150.497	138.854	144.231	160.577	188.679	260.109	292.347	367.184	207.909	197.94	208.129	220.789	241.698	269.444	232.961	217.638	190.441	170.924	119.683	120.923	87.8477	100.548	70.1313	56.2409	79.0372	64.1368	43.2744	24.8668	41.2482	49.8043	37.4131	55.5456	21.5015	34.1481	17.9888	39.1808	46.0585	45.399	52.9474	49.6102	26.8384	31.6678	8.81213	22.8873
DMSO OC6	905.307	238.556	168.467	181.945	120.846	167.197	117.331	161.879	243.458	202.42	144.05	195.804	219.162	308.172	468.632	556.705	411.852	386.958	252.116	192.678	206.574	149.591	167.677	96.369	109.68	103.563	99.1304	84.5119	62.6906	69.4444	63.9731	64.2217	74.5156	47.6029	47.0114	52.6048	59.0618	43.0321	35.2526	45.0827	47.5176	41.9322	43.573	24.8839	21.6234	46.1437	28.2862	39.1134
DMSO OC6	783.505	264.946	235.784	116.533	108.011	136.351	151.44	171.83	198.065	174.888	107.165	152.514	208.629	212.935	301.205	412.173	475.207	431.668	308.563	175.916	178.122	141.393	132.837	112.143	93.9217	85.0547	86.4902	85.1354	100.255	67.3854	90.804	93.3967	63.9764	57.4241	65.1254	41.9084	46.4297	49.4891	37.5528	45.5975	35.1897	48.7359	40.2851	38.3318	35.8646	42.7155	32.0709	44.1938
DMSO C8	872.274	237.213	191.116	118.064	129.31	136.364	103.194	161.366	139.42	124.237	156.25	188.719	203.494	206.815	277.506	340.136	354.279	340.174	232.223	165.144	134.71	102.687	98.8243	84.0195	88.2598	114.087	85.3999	82.2368	69.9073	60.2712	71.4286	72.4752	59.8331	56.0311	71.6176	32.2086	47.6923	50.4279	56.8618	53.135	55.8912	46.5186	32.8653	22.1959	35.7835	38.6272	29.4334	32.3767
DMSO C8	878.788	240.783	175.879	128.056	130.964	107.98	132.191	135.959	173.516	160.535	130.733	192.821	181.226	260.509	353.516	392.119	402.385	306.402	227.68	196.802	170.761	160.355	141.084	95.9596	91.8811	84.7598	80.0534	77.5322	88.4365	70.0467	62.6607	75.3326	54.0626	84.0469	66.3507	47.6417	45.9151	67.177	42.148	41.7182	44.1602	42.9975	25.7576	31.8037	31.423	27.2273	17.9721	63.0725
DMSO C8	787.637	199.005	147.76	154.202	81.9423	118.282	147.654	167.316	171.625	173.267	124.973	242.347	255.177	348.482	527.367	607.107	453.484	267.521	255.543	251	195.902	124.622	131.626	132.462	137.834	96.5251	117.521	119.728	112.721	95.1207	93.75	84.8632	90.2308	74.0358	46.2725	61.6122	56.5165	90.8312	55.2677	55.0775	40.7678	25.3507	50.5306	42.294	39.0957	15.3846	20.3631	32.2964
DMSO OC8	575.177	288	198.347	127.558	123.938	153.431	189.287	209.627	285.241	481.16	763.84	1228.92	908.162	698.066	824.963	784.314	774.099	613.07	492.712	384.914	250.35	218.764	183.802	174.072	137.837	159.871	115.514	111.192	109.857	102.162	93.4996	104.634	101.147	92.6666	75.0821	74.7455	80.1925	109.75	66.0013	73.9459	57.2792	61.1477	63.8366	63.7959	48.5437	28.5533	31.9183	46.7214
DMSO OC8	788.644	654.206	260.1	191.89	236.42	200.793	246.294	256.804	316.674	490.136	841.718	829.583	456.1	340.763	329.65	375.494	391.15	335.02	334.158	278.537	240.311	246.362	179.134	171.724	111.581	125.949	90.4044	91.7867	110.336	74.7757	52.578	68.9768	35.9125	48.2369	58.7659	66.8297	54.001	44.1465	27.4637	33.3492	39.1326	39.6699	34.9762	28.3822	39.1298	22.932	35.2113	36.3694
DMSO OC8	582.627	494.604	266.344	152.387	124.787	133.745	194.757	153.471	180.909	288.573	519.568	660.357	368.272	294.624	233.744	229.741	226.047	199.138	234.216	223.071	193.638	251.386	212.264	169.723	178.891	160.386	117.806	114.466	150.448	127.426	91.7431	86.1394	78.0793	81.6485	78.1555	55.8214	63.7066	53.2826	45.3858	63.0372	36.9004	43.4947	41.4469	51.0011	62.7854	32.5297	34.1426	47.5014
DMSO OC10	828.092	400.334	226.095	172.414	167.645	168.089	168.952	202.654	187.604	277.328	414.427	377.441	218.378	199.653	186.256	251.667	217.805	226.795	233.423	243.083	181.71	176.194	168.651	174.085	135.682	135.162	104.449	95.1837	63.7066	67.7114	66.1736	77.9575	50.8011	66.9472	56.1254	39.7693	30.4298	56.7293	65.8018	32.6233	46.9043	48.7165	58.6677	70.1891	46.0299	31.6081	31.6143	49.505
DMSO OC10	971.074	483.481	265.713	175.781	134.269	128.308	145.839	257.893	340.593	375.683	311.809	314.944	397.196	564.482	529.977	544.684	428.062	314.095	193.928	146.098	170.196	112.938	93.3689	84.7777	64.8508	57.7174	52.0833	58.0608	28.924	56.0448	53.9892	41.6336	45.2578	39.9441	67.8426	37.5197	35.6272	30.4298	12.975	35.8829	26.3207	31.5633	36.156	28.9631	52.6316	43.6515	19.6271	19.253
DMSO OC12	759.754	398.323	156.25	119.805	160.315	126.446	105.237	177.487	197.708	172.451	139.329	201.026	198.323	246.889	404.197	389.734	490.809	390.838	296.579	246.403	196.495	162.049	140.277	158.261	118.211	140.821	114.44	79.4702	99.0099	103.55	87.6623	86.3033	61.4191	69.8967	64.8016	46.5415	34.5423	61.8263	50.7695	61.2053	40.4858	35.6866	43.4378	35.4719	52.7665	32.0317	16.4769	30.6748
DMSO OC12	636.364	436.312	169.252	150.514	162.26	125.938	137.26	219.152	174.392	160.321	150.074	207.605	248.27	274.935	414.107	589.709	555.662	448.489	308.527	287.419	190.493	216.924	245.055	177.176	155.812	182.287	152.632	112.111	115.607	103.093	106.418	103.093	104.319	69.366	78.2907	51.5796	47.5436	67.3185	53.329	60.2505	49.8152	62.6566	39.1053	53.325	32.634	39.265	30.9645	28.2397
DMSO OC12	687.885	188.285	137.804	133.094	123.197	118.234	157.934	180.288	310.675	301.878	209.059	309.697	270.213	449.114	627.291	750.996	674.835	529.344	389.956	313.622	303.548	198.238	223.131	172.67	166.113	169.71	130.06	132.366	100.567	107.739	106.807	107.836	120.742	64.4007	74.6136	62.2001	50.5315	59.5551	51.0384	69.2401	64.1359	51.9031	53.0368	35.473	47.1937	42.5604	35.3416	40.6366
sdiA	0.5	1	1.5	2	2.5	3	3.5	4	4.5	5	5.5	6	6.5	7	7.5	8	8.5	9	9.5	10	10.5	11	11.5	12	12.5	13	13.5	14	14.5	15	15.5	16	16.5	17	17.5	18	18.5	19	19.5	20	20.5	21	21.5	22	22.5	23	23.5	24
control DMSO	5837.41	1931.82	714.94	761.969	896.747	747.517	710.173	1153.94	1649.62	2476.65	2265.26	2175.46	2089.99	1453.69	1121.58	869.727	658.399	480.278	436.689	396.652	289.038	276.373	211.191	197.392	217.588	193.911	124.842	130.648	107.097	76.2943	89.0262	80.0291	72.8332	41.902	74.8175	40.1753	49.3601	49.4143	34.7667	62.2825	56.9121	33.0639	45.9897	34.9586	23.9676	29.5421	42.4903	20.344
control DMSO	5803.31	2226.25	982.628	924.469	1181.7	1104.54	1342.52	1885.15	2369.73	2768.24	3767.91	4548.01	3998.04	2667.17	1981.35	1308.36	953.966	816.021	658.444	504.72	458.099	378.319	309.854	257.983	272.809	256.225	196.893	188.065	189.942	119.717	132.438	125.272	92.761	83.8804	82.2218	82.3723	75.1466	67.9398	75.3123	88.3652	68.2405	35.0942	46.262	42.5611	44.5352	53.8933	29.7453	27.9486
control DMSO	6332.05	2189.84	1278.11	1125.61	1368.56	1246.02	1491.6	2257.98	2818.6	3710.04	4853.83	6279.45	5738.66	3803.42	2700.77	1866.64	1371.33	1062.42	828.345	732.751	648.337	582.943	461.739	377.815	358.669	290.902	244.444	219.576	195.531	171.578	168.004	134.529	160.718	129.044	106.802	93.7383	95.7567	84.5865	86.4824	84.7937	49.0473	28.3661	58.7344	70.089	64.6388	51.458	57.2082	32.5172
DMSO OC4	6881.39	625	358.957	334.517	349.903	238.487	233.718	207.542	234.489	239.944	330.694	396.898	520.67	664.626	689.956	640.138	503.597	448.246	335.289	310.729	187.513	151.888	155.409	156.777	127.617	79.7289	100.361	99.1121	70.306	66.8693	58.8832	60.4595	52.4617	22.3396	42.4157	40.568	40.4449	44.6247	26.4604	36.6077	20.2881	22.3532	50.8958	28.5598	34.7222	30.6748	49.1602	30.7566
DMSO OC4	5168.44	1115.66	512.367	648.949	635.739	453.558	505.837	640.772	790.485	925.047	930.987	1245.4	1311.18	1277.06	1175.33	1033.74	856.216	731.137	758.738	673.452	628.317	428.875	361.972	311.736	272.801	223.441	205.243	147.773	133.279	95.7815	84.2528	66.172	68.9795	91.7993	43.8871	65.5469	48.9197	28.5598	57.1662	51.4509	79.7546	59.536	59.6095	55.4985	47.1795	71.7213	47.1795	39.0304
DMSO C6	6173.83	1631.58	635.793	720.806	883.246	650.602	578.492	1011.55	1483.93	1743.51	1533.09	1620.7	1665.62	1689.59	1362.25	1194.7	922.07	804.53	845.8	768.04	634.582	585.271	385.353	394.231	266.846	295.132	245.258	168.453	149.339	149.397	137.825	141.817	93.6902	91.7958	74.6697	91.866	55.5768	63.2305	57.5374	46.0564	40.2994	32.6421	69.1377	57.6812	80.7692	55.8014	57.7701	63.5593
DMSO C6	5589.43	1697.47	657.468	759.013	940.526	754.519	808.28	1325.81	2016.2	2871.22	2281.75	2144.22	2170.08	1887.13	1641.73	1345.51	1047.23	947.831	834.13	676.906	626.419	620.155	504.862	408.663	320.705	286.947	253.188	240.761	190.94	179.641	134.756	168.099	102.881	101.161	101.161	82.2737	99.1395	87.9326	54.2766	74.8783	80.5243	69.3403	45.0028	46.9131	48.7988	58.205	52.6316	41.3534
DMSO C6	5411.3	1646.51	813.142	774.603	1008.26	894.585	957.079	1541.35	2494.4	3623.31	2932.65	2509.94	2503.07	2263.77	1918.7	1554.65	1367.19	1118.93	948.357	739.562	773.687	563.538	555.866	412.16	363.501	338.763	285.08	272.374	275.62	227.357	181.515	171.872	161.26	153.476	138.351	119.794	118.103	110.865	120.237	96.2606	75.8978	100.037	96.4034	72.316	59.3692	66.778	72.4368	77.9655
DMSO OC6	7126.67	734.574	272.695	268.886	237.269	250.726	152.5	121.486	155.791	154.853	151.645	298.476	365.287	573.704	447.017	421.326	362.072	259.146	199.132	194.471	202.546	171.14	141.06	136.679	121.723	119.873	113.912	113.764	104.361	121.043	93.1793	93.214	81.9825	76.407	54.0641	40.9912	82.0283	57.7927	70.8427	87.6375	59.657	41.0218	69.0299	46.6766	37.3832	56.0852	46.7727	31.8292
DMSO OC6	6942.8	807.799	316.027	224.719	230.986	148.399	141.725	119.991	135.688	143.9	246.863	191.954	322.384	380.052	342.922	415.643	280.641	245.456	188.327	146.867	171.131	125.809	145.515	121.614	108.416	97.4265	130.275	139.347	111.456	107.625	87.4954	74.5997	83.5149	70.6906	45.2325	68.6664	61.3608	66.7388	64.8415	52.1864	62.8931	44.8752	48.4392	57.3477	41.1891	39.356	42.9261	30.3897
DMSO OC6	5834.17	720.93	278.914	334.048	225.313	172.459	111.031	183.739	122.726	176.202	212.766	263.741	381.965	472.456	512.2	364.238	258.845	238.914	163.317	174.743	143.292	157.059	147.059	114.861	109.91	109.29	68.5293	71.892	118.944	62.8601	59.2851	69.65	86.8961	67.6731	48.5605	50.2338	36.3133	50.147	31.0613	46.5437	44.7504	18.8906	42.9111	24.0096	39.4173	30.7798	37.5683	39.2224
DMSO C8	6379.65	1020.52	319.549	277.695	345.382	287.474	172.745	171.654	172.414	200.864	313.022	477.551	612.204	683.711	529.776	414.566	276.952	226.154	258.828	190.406	145.542	115.745	143.356	82.5234	87.8799	96.8037	74.9817	78.7402	84.2028	43.9239	38.4827	60.5282	40.3818	56.9121	40.4784	44.142	36.8256	20.2802	35.0618	27.7111	33.2963	12.9558	31.5165	35.2635	37.2162	16.7535	35.4147	28.0112
DMSO C8	6550	980.847	368.402	397.878	462.107	318.254	333.169	352.801	285.65	434.105	515.04	539.629	689.086	790.96	572.511	518.329	341.264	365.685	320.773	317.863	263.158	184.538	163.462	154.143	91.5506	86.7553	62.0636	61.9435	69.5518	65.5991	40.5093	23.1526	54.0645	38.6175	27.0427	23.2153	60.0892	46.5658	17.4927	29.1545	33.0868	29.217	35.1151	44.9482	27.4348	9.80008	25.5302	3.93546
DMSO C8	6316.31	1701.85	670.482	610.329	544.46	490.636	470.242	700.234	850.59	1079.65	963.855	1118.98	1242.02	1026.89	814.551	625.24	605.346	473.613	437.633	368.503	304.264	255.062	210.362	174.588	152.017	126.214	110.96	128.605	58.4454	62.3903	72.167	60.5469	41.0959	35.2113	66.6405	49.0292	43.2135	55.0747	27.6025	35.503	39.4945	29.6619	31.6894	33.7101	19.9005	27.8829	19.9481	28.0056
DMSO OC8	6211.54	2317.44	932.002	853.864	922.594	868.263	829.016	1291.71	1705.43	2521.15	2352.45	2302.01	2239.81	1625.42	1172.01	858.884	778.203	520.677	584.906	410.42	355.207	305.53	201.605	184.978	198.279	172.188	155.547	123.619	116.127	114.489	101.485	82.8469	81.1015	58.4685	88.7798	56.743	58.7344	39.886	20.9125	51.3796	47.6463	26.6717	32.4304	38.2117	30.6513	38.2848	32.6296	28.8795
DMSO OC8	6090	2143.94	1067.6	937.876	1018.11	1102.63	1331.65	1760.04	2209.28	2759.51	3774.68	4525.81	4046.54	2613.18	1755.25	1241.47	917.751	748.752	628.072	605.729	488.163	401.252	334.99	291.049	279.823	248.207	199.305	170.987	184.982	181.113	147.221	135.954	110.722	73.8007	66.5927	53.7934	74.3218	85.6451	63.3855	70.8163	44.7761	24.29	33.6889	46.8604	43.1925	35.6339	37.5516	24.4775
DMSO OC8	6185.77	2251.76	1196.68	1132.31	1303.48	1239.23	1786.38	2260.91	2602.39	3142.79	4730.25	5908.52	5831.65	4589.68	3232.04	2409.15	1593.6	1396.22	1103.25	961.718	758.197	644.143	485.365	473.098	368.441	417.13	310.929	171.45	186.393	180.566	166.138	157.274	144.249	127.269	127.556	109.043	112.846	94.2685	79.3351	73.5988	68.2077	68.2077	66.4389	76.1615	49.5899	55.3435	21.0285	49.818
DMSO OC10	7058.82	571.803	306.727	228.519	288.273	239.899	144.023	161.551	101.389	177.54	213.56	325.553	454.359	554.558	561.907	431.117	402.607	260.837	203.111	212.522	205.206	179.192	143.48	131.555	107.429	143.409	141.57	109.81	89.6615	106.169	115.554	99.0826	93.5608	67.9024	75.257	71.599	84.4192	60.5949	40.3522	58.7372	67.9273	40.4337	45.9306	55.1065	53.2892	36.785	57.0587	47.8821
DMSO OC10	6469.41	960.245	288.303	352.365	256.632	238.98	177.559	167.131	114.273	214.128	264.346	322.777	426.465	464.427	542.846	308.463	180.214	200	201.403	229.864	169.156	160.6	149.519	106.553	121.801	128.138	89.0985	99.1649	82.9589	53.2189	85.3388	49.2527	40.5611	52.0571	51.8308	51.5807	34.7797	32.9761	19.6947	40.8363	45.5803	14.5773	59.687	33.6808	25.6041	38.2409	25.3888	37.9987
DMSO OC10	6095.62	805.009	375	312.805	385.054	238.032	198.919	182.413	223.729	292.449	362.886	405.651	586.714	591.937	486.701	222.672	260.105	240.15	173.152	198.533	175.75	132.626	128.975	141.293	103.745	83.5364	97.0369	72.6769	65.5398	78.97	68.3878	59.5745	42.3585	43.8301	57.0949	28.4376	48.269	29.8557	34.642	34.4771	26.1737	21.1451	34.0026	22.5515	28.9064	23.9808	30.1827	15.8178
DMSO OC12	6616.92	909.091	303.878	392.958	356.347	226.337	203.686	207.121	187.751	231.351	328.658	585.652	828.844	708.502	555.447	354.218	347.664	236.295	247.072	220.575	196.405	127.342	130.037	103.131	116.81	80.8081	71.3241	80.8378	51.6319	53.4168	66.1643	60.7287	36.8392	57.1956	44.3623	74.0604	55.669	31.5926	33.4946	24.2311	31.746	46.7552	41.2139	16.8887	28.2114	20.7117	15.0716	24.5561
DMSO OC12	6153.85	1111.11	408.618	504.656	483.827	304.26	380.514	387.669	278.777	376.824	493.484	716.248	889.717	899.449	716.818	470.565	487.019	512.675	346.394	305.472	224.868	204.618	173.323	135.364	120.618	96.3173	66.0253	78.9919	32.1604	47.2233	64.0784	49.0937	62.4409	34.0909	39.8936	24.7478	24.795	57.3285	28.6917	24.9042	24.976	26.8972	34.7021	19.2938	40.5954	32.9266	21.3344	21.3883
DMSO OC12	5794.67	1365.34	550.747	622.025	628.948	474.369	451.77	617.806	829.268	950.352	929.554	1014.22	1227.24	1096.33	727.799	667.808	574.198	546.171	506.682	448.563	340.174	263.109	217.837	165.366	158.523	113.912	130.305	128.253	87.4907	65.4695	65.6291	63.754	65.6907	73.2257	50.7233	31.9669	43.3063	26.3852	16.9747	35.8626	39.7426	17.0293	39.8482	28.4846	38.0662	32.3748	36.2388	17.1953
Area under the curve calculation		WT
	Subarea	0.5	1	1.5	2	2.5	3	3.5	4	4.5	5	5.5	6	6.5	7	7.5	8	8.5	9	9.5	10	10.5	11	11.5	12	12.5	13	13.5	14	14.5	15	15.5	16	16.5	17	17.5	18	18.5	19	19.5	20	20.5	21	21.5	22	22.5	23	23.5	24
	DMSO wt		230.168	85.6724	60.6173	51.2188	55.2581	60.4917	66.3034	72.8252	76.1241	85.7189	87.8782	88.1076	103.369	117.673	133.015	144.197	146.316	141.499	130.052	116.538	100.415	83.6662	70.5569	62.5365	52.7347	50.1052	46.0365	38.6428	34.0471	31.5997	31.9146	29.1166	26.6391	26.3741	22.286	21.812	23.9531	20.8594	20.2535	21.8619	23.6456	19.8642	18.4116	24.4655	20.7587	16.2218	19.8207
	oc4		310.447	86.4058	68.0067	54.2671	48.9825	56.0646	68.0448	88.0862	95.7679	86.6755	86.4444	106.888	132.384	171.789	214.854	214.371	196.865	170.673	130.2	109.217	88.6453	71.9327	61.4487	51.8384	51.2349	45.7241	39.2356	39.77	36.4462	36.4726	36.0404	34.689	31.9223	25.3856	24.65	24.6791	25.1032	25.719	24.331	22.3087	22.3258	19.3363	17.2351	17.9588	15.9528	14.3671	16.8157
	C6		381.468	204.436	126.001	105.098	98.8805	108.385	129.022	153.443	214.551	312.206	371.324	315.758	240.51	235.05	244.323	245.088	243.627	236.935	214.525	183.829	157.43	137.616	117.633	99.7184	95.1755	80.7665	64.1742	57.2001	52.6473	47.4075	44.1954	40.9048	36.623	35.8452	30.3036	27.406	31.9216	31.0684	23.5642	22.8376	24.5309	24.5498	23.5161	23.6333	25.1615	23.1073	23.4846
	OC6		264.317	117.991	87.5173	69.6813	68.4797	71.2837	75.6072	93.7074	105.635	98.415	104.922	112.6	112.896	141.418	180.636	193.202	184.736	156.809	114.989	96.7807	86.4204	73.5089	62.4695	51.7404	48.3846	45.4099	40.1367	38.9892	36.9124	33.2515	31.7114	30.1855	27.881	25.3651	24.9674	23.0877	21.1385	18.122	18.3879	21.5522	22.0694	22.7394	20.8026	16.4294	17.0711	15.808	14.6136
	C8		267.975	99.3129	76.2564	61.8782	58.7368	62.1388	70.64	79.1001	78.55	72.4996	86.3202	105.315	121.309	164.516	208.146	212.459	177.02	135.795	110.699	92.86	74.0864	63.2665	56.998	52.5346	51.1122	48.1956	46.8727	45.8802	41.3753	37.7732	38.3758	36.3998	34.8534	33.1962	27.1419	24.2989	29.88	30.2261	25.3507	24.2292	21.3072	18.6684	17.1206	16.883	15.6285	12.4173	16.2929
	OC8		281.938	180.133	99.7188	79.7484	81.0929	93.1923	104.187	116.894	170.225	282.083	403.666	370.95	255.499	226.817	231.492	231.737	211.544	184.026	162.301	130.902	116.734	107.643	90.8933	78.6523	72.8762	64.1609	53.4308	57.3405	56.2504	45.182	41.4642	39.5741	36.4743	36.213	34.1167	32.9414	33.7566	28.8358	25.7653	25.3037	23.1354	23.7143	23.6199	24.4698	19.5395	15.4406	19.322
	OC10		320.023	165.504	97.1316	78.8471	72.4661	74.1907	95.7609	116.925	131.154	145.574	158.733	155.852	174.925	204.853	214.145	197.297	152.476	119.762	97.7381	90.9523	84.4671	69.0346	63.8284	57.7012	47.8212	42.1149	38.9844	33.5846	29.9999	30.9607	30.7197	29.5287	25.7295	27.6818	26.0673	19.6553	21.4455	21.871	18.0182	17.6208	17.7643	19.4312	21.174	21.5218	19.2349	13.9559	14.0529
	OC12		258.91	123.852	72.2266	70.7653	68.0325	64.2541	81.4466	104.975	109.785	94.426	101.399	119.595	140.645	201.378	264.67	287.645	257.498	196.978	153.542	128.165	105.646	98.8062	93.0475	79.0203	77.7463	74.1626	60.09	53.261	52.4638	51.2725	49.8433	48.6428	40.8454	35.1141	31.5023	24.4115	26.7764	28.6531	28.8194	28.7611	25.3903	23.8188	21.6541	21.4053	20.5376	16.3867	15.1945
	Desvest	0.5	1	1.5	2	2.5	3	3.5	4	4.5	5	5.5	6	6.5	7	7.5	8	8.5	9	9.5	10	10.5	11	11.5	12	12.5	13	13.5	14	14.5	15	15.5
	DMSO wt		24569.7	5961.33	1165.08	900.334	982.511	2615.95	2357.92	379.461	360.331	6823.91	10616.9	5409.57	1669.91	793.549	3411.93	3871.95	4338.36	4688.62	2308.6	1370.57	3482.95	4248.88	3031.9	4314.64	7337.85	6180.16	2380.14	1246.71	270.456	310.41	689.328	708.398	339.066	343.488	480.277	985.007	1639.96	938.408	307.216	312.721	454.537	640.559	730.73	531.191	167.46	51.0074	172.239
	oc4		6426.76	5037.33	2258.08	496.277	891.868	3201.9	2777.29	1530.55	1451.58	2319.75	4724.88	7176.91	7200.58	5170.2	4784.38	3633.15	4842.09	5802.4	3415.49	3762.81	4348.82	3216.79	3460.55	3177	1894.53	1453.76	926.539	1436.9	2347.38	2923.73	2420.04	848.895	476.22	347.113	216.913	149.484	70.4768	745.557	884.328	265.925	641.539	570.725	65.4284	216.397	205.902	65.7039	58.7281
	C6		29978.9	4384.32	1198.19	738.068	373.172	1147.4	1640	10553.3	22748.4	45079	89817.9	98250.1	79103.6	80968.4	71051.9	58727.1	38611.6	10969.1	2889.58	597.644	1747.97	1455.31	276.347	470.26	1233.1	1024.93	209.117	524.743	680.5	362.581	329.5	269.719	142.528	562.015	504.064	106.444	278.524	371.373	366.303	306.638	182.734	212.575	171.54	250.813	421.088	471.608	435.964
	OC6		16667.9	2871.21	2286.47	1572.16	768.357	616.689	361.059	896.121	2749.69	11498.9	22495.5	12927.7	3614.05	21000.5	45818.9	42974.9	21603	8565.69	1985.59	644.391	436.011	847.458	769.857	281.78	225.592	310.009	483.811	627.167	361.907	575.06	1750.62	1471.78	315.622	224.596	249.54	416.798	424.62	173.674	127.058	58.0845	56.9465	54.7446	196.411	205.154	109.139	212.981	279.599
	C8		3122.04	1020.09	832.005	1123.16	981.373	715.889	786.806	644.58	1014.48	924.365	1168.04	2330.23	6554.56	21520.6	36437.9	22493.6	3782.92	1545.26	2108.63	2831.22	1793.32	1339.15	1128.83	1400.66	981.542	628.529	945.416	995.734	784.147	580.069	299.021	419.652	579.121	380.421	395.196	248.557	444.316	477.275	117.292	115.072	191.622	291.362	263.762	115.858	149.88	171.629	351.459
	OC8		48388.5	35123.4	2465.25	5238.37	5373.47	2177.01	3665.44	7727	18017.2	41218.7	113482	169156	132686	149439	183333	161700	123564	61510.7	23755.7	7680.2	1224.42	630.086	326.322	1155.65	1540.4	620.591	381.375	693.064	1236.18	1228.65	853.263	1412.29	1629.58	643.893	198.932	265.657	1437.98	1634.55	813.303	566.342	256.189	360.607	550.923	463.414	165.094	26.0764	41.4382
	OC10		15924.5	3342.77	1945.37	771.215	1136.39	999.833	1114.96	7859.56	16013.2	22579.9	15062.8	10378.7	44121.1	73312.2	66138.7	40512	14318.6	2353.19	3567.07	3498.95	1493.07	2731.28	3565.6	3259.71	2821.7	2258.53	1057.27	900.062	596.344	101.728	421.403	502.75	371.698	283.862	74.6633	80.5427	315.249	977.93	705.73	108.817	272.359	347.636	799.464	698.006	198.074	168.699	286.798
	OC12		21687	18095.9	486.894	721.739	505.734	726.145	1247.34	5855.4	11469.2	7565.69	5122.07	5069.94	13360.7	27889.4	48638.4	41464.6	13553.1	7422.98	3730.01	5194.15	4824.61	3832.32	3151.6	733.363	1087.79	820.74	1080.98	796.299	90.5728	126.298	247.748	1066.24	947.427	57.8152	112.52	136.164	88.201	17.9106	26.3588	166.288	326.241	235.166	157.071	214.296	137.065	126.493	140.63
Area under the curve calculation		SdiA mutant
	Subarea	0.5	1	1.5	2	2.5	3	3.5	4	4.5	5	5.5	6	6.5	7	7.5	8	8.5	9	9.5	10	10.5	11	11.5	12	12.5	13	13.5	14	14.5	15	15.5	16	16.5	17	17.5	18	18.5	19	19.5	20	20.5	21	21.5	22	22.5	23	23.5	24
	sdiA DMSO		2026.72	776.965	482.311	521.588	545.424	553.531	736.78	1011.25	1316.07	1653.49	1990.83	2069.13	1645.91	1144	820.702	585.702	445.201	356.849	296.467	252.466	219.426	185.035	151.331	140.188	132.509	108.935	92.039	85.9049	71.6799	63.0882	60.775	55.5119	48.4282	43.2223	40.0106	36.3791	35.1837	33.2085	36.0002	34.1368	22.5603	20.6259	24.8829	23.3958	22.3362	22.0281	17.5211
	OC4		1872.87	347.903	239.879	242.901	209.737	177.332	187.334	229.042	265.232	286.205	354.17	430.587	474.443	477.765	445.306	380.171	311.774	278.688	249.517	214.036	170.443	139.248	121.885	100.857	82.1894	73.5193	63.8691	50.712	43.3619	38.9626	34.3789	30.976	28.0648	23.6895	22.9924	22.1647	18.5401	18.0502	20.8994	24.0435	22.2787	23.0126	25.3547	24.9498	23.2485	21.5708	20.8173
	C6		1845.84	590.163	363.402	423.872	427.645	386.963	518.547	822.771	1186.05	1248.79	1085.2	1051.14	1014.94	896.931	751.461	619.278	517.315	458.299	401.066	351.6	316.971	267.92	221.761	180.509	155.991	142.031	122.093	108.124	97.6911	84.2075	77.9903	69.9682	58.6887	55.0513	50.6763	47.2294	44.5706	41.1732	37.4372	34.4931	33.2284	34.3803	32.2879	30.4873	30.8101	30.3019	30.4764
	OC6		1847.25	260.912	141.274	126.768	105.429	81.4032	69.206	69.9519	74.0967	90.519	113.787	151.984	207.987	227.363	208.612	175.231	137.09	107.858	88.9048	86.0876	80.9148	73.9701	67.2323	59.4335	55.5531	53.2755	53.1433	54.9803	52.1907	44.2906	39.7853	40.8214	38.9303	30.219	25.6457	28.2995	29.5317	28.452	29.4261	29.4723	22.674	22.0973	24.0345	20.502	20.3509	21.124	19.059
	C8		1912.43	421.804	220.361	219.821	204.026	172.71	183.404	211.112	251.939	292.211	327.34	389.956	420.406	368.2	289.581	231.808	190.751	173.557	157.834	132.478	105.692	89.3771	77.3695	61.8918	53.435	46.4815	43.1078	40.124	32.0094	26.9227	24.6156	23.3142	22.1902	22.0752	20.879	21.3762	21.8374	16.8398	14.3771	16.5205	14.8094	14.1796	17.6869	16.5395	11.5823	11.2775	11.7371
	OC8		2100.04	825.784	510.027	514.02	537.859	596.43	771.642	985.812	1245.05	1606.74	1966.14	2071.19	1745.52	1248.97	889.067	649.922	496.267	415.156	357.841	298.286	246.041	197.74	164.257	149.639	140.339	125.276	94.3198	79.4631	80.3058	74.251	65.9099	59.3456	49.6342	45.2056	41.8756	38.7901	38.8085	31.9527	29.9523	29.7021	23.3166	20.9773	24.4826	23.7223	21.058	18.3727	16.1987
	OC10		1830.08	275.591	155.31	151.971	137.239	103.118	85.9664	79.2071	93.6256	127.076	157.898	210.127	256.538	266.865	212.809	150.432	128.659	106.554	101.549	99.2526	85.2108	74.5327	66.7813	59.3646	57.3381	56.899	50.7798	43.3176	39.7098	42.3032	39.7659	32.0325	28.3558	28.9977	27.9833	26.5904	24.2412	18.1763	19.0616	22.811	17.9865	17.9814	20.9133	18.2616	17.2339	17.6364	17.8607
	OC12		1829.25	387.399	231.907	249.063	206.174	170.078	187.381	209.033	237.86	275.852	338.985	438.494	470.84	392.028	291.055	241.789	225.335	199.607	172.897	144.671	113.043	93.0221	77.0881	66.6509	57.249	46.5577	46.3114	38.2805	28.1161	30.1651	30.7873	28.2123	27.4569	24.9576	22.1462	21.2121	19.9231	16.2056	13.6799	15.1219	15.5955	17.2038	15.036	14.295	16.0738	13.2215	11.3154
	Desvest	0.5	1	1.5	2	2.5	3	3.5	4	4.5	5	5.5	6	6.5	7	7.5	8	8.5	9	9.5	10	10.5	11	11.5	12	12.5	13	13.5	14	14.5	15	15.5	16	16.5	17	17.5	18	18.5	19	19.5	20	20.5	21	21.5	22	22.5	23	23.5	24
	sdiA DMSO		113329	105120	112539	89637.2	122452	238117	487552	663196	763306	2.10518e+06	5.93458e+06	7.57547e+06	4.71134e+06	2.00591e+06	874753	377957	213691	123959	68012.5	61751.1	56686.2	40304.4	24360.1	13484.7	7469.68	6041.72	5659.2	4485.46	4728.15	3840.19	2415.01	2973.63	4022.44	2179.62	1076.79	1336.85	849.956	1050.1	940.509	293.064	105.004	64.9198	394.632	755.177	593.425	368.747	226.692
	OC4		1.69444e+06	77434	34298.3	45471.9	32605.5	31219.8	68608.7	126714	199963	214787	272472	336550	251031	153867	99303.1	72135	52096.9	65781.9	80315.1	84378.8	68983.2	29943.3	17026.8	12905.5	11781.3	8135.43	4012.94	2343.66	1501.08	390.84	189.682	76.4294	1361.54	1293.83	208.577	298.481	169.479	362.885	348.258	948.849	1244.79	390.533	322.179	677.381	1100.85	746.793	82.8691
	C6		160310	10553	10125.6	4682.69	18907.3	51369.5	107363	326489	1.15068e+06	1.38567e+06	690254	377540	262872	162501	110081	85368.5	77471.3	28727.2	6124.02	9024.51	7666.57	8475.58	7750.12	2436.1	3121.72	1220.23	3282.16	6979.2	5686.21	2228.99	952.157	1611.11	2447.91	2128.2	1403.31	1407.76	1595.32	1949.61	2016.83	1119.18	1622.97	1799.84	823.894	427.873	298.593	138.921	445.809
	OC6		491092	2731.36	3573.92	3060.72	2898.33	3325.56	1786.57	1601.15	547.444	2597.36	5278.6	3895.89	10326.5	16671.6	8278.82	3949.27	3066.91	444.106	909.567	1450.89	1417.1	547.973	134.458	177.897	179.237	1149.42	2182.98	1212.84	981.369	1257.68	483.867	160.696	25.998	39.5712	218.411	722.581	593.027	528.909	956.167	589.859	290.279	386.094	479.303	293.476	169.258	187.002	43.8283
	C8		178877	200401	64503	38377.2	21996.1	34161.3	94325.2	204137	339214	318202	236129	243209	148876	54408.2	34681.2	41383.2	45678.6	23636.3	16665.4	15207.3	11638.6	6034.87	3519.49	3634.4	1717.69	1062.5	1844.08	1368.97	303.762	493.678	822.703	525.197	195.521	541.697	593.522	332.492	473.462	406.752	94.9371	30.4365	103.873	94.7389	41.2027	112.463	158.58	144.547	254.515
	OC8		11774.6	25189.9	37915.8	59671.8	74472.8	264529	464258	437085	300516	1.53e+06	4.74231e+06	6.53605e+06	5.50356e+06	3.40565e+06	1.77966e+06	842388	396489	289024	160857	120300	72635.8	50623.7	41388.4	28477.4	22961.3	22138.1	7175	2368.71	3080.91	2572.45	2574	2467.22	2302.75	2256.65	1918.15	1741.93	1630.13	1766.21	1058.46	309.877	773.285	981.731	767.377	488.403	207.229	186.387	255.294
	OC10		274044	40314.6	6087.34	8477.84	4477.53	766.627	882.412	4635.61	7965.09	9210.71	7979.82	9544.59	11626	5825.21	12504.2	23667	13648.2	1239.93	529.425	614.803	917.887	660.915	432.616	412.146	1058.88	1767.78	1165.54	520.661	856.131	1271.92	1262.56	1597.39	1055.35	300.765	617.601	1125.35	945.051	400.032	272.031	594.799	617.185	345.826	438.993	502.441	290.219	352.951	561.015
	OC12		222189	67619.7	28473.1	31724.3	34691.8	32403.4	58685.7	162849	264988	240910	144653	94312.3	83663.8	46915.8	34441	38186.4	41978.2	46080.9	30435.9	19072.7	10433.4	6564.88	2896.05	1500.6	806.213	1547.46	2052.83	1567.44	873.83	87.2658	61.0825	309.645	636.789	416.672	738.903	950.736	515.941	346.7	114.849	97.2771	283.862	241.015	49.2451	80.2663	90.402	165.825	131.869
Figure 6B	FtsQ transcriptional construction in clinical isolate CM17
Luminescence data	CM17
DMSO	21177.6	15257.9	14523.8	17435.1	16653.8	19873.9	46618.5	93537.3	118821	98875.5	128748	158211	153312	149923	136381	122301	109710	98446.2	86816	79292.3	71648.2	65949.6	60867.7	57075.4	52780.9	49716	49863.3	48034.5	47293.8	47145.4	45248.2	44804.7	43344.5	42207.9	41097	39661.1	38732.9	38112.5	36351.5	34797.6	33153.4	31953.7	30536.3	30372.6	29056.6	28393.1	27314.8
DMSO	20309.9	14340.1	13563.3	16847.2	16369.6	23762.9	50340.5	94309.8	107715	89212.5	105730	127197	123366	117390	106683	94321.5	86052.3	77996.7	69569.8	62897.7	57621.4	52601.3	48805.1	46036.7	42874.8	41552.9	41674.3	40446.4	40020.8	39158.2	38565	37950.3	36701.7	36139.3	35788.9	34656.7	33812	34081.3	33263.4	32010.8	31631.8	30096.4	28512.7	27822.9	27518.3	26783.2	26303.3
DMSO	20573.2	13527.2	13260.9	16213	16737.4	23784.1	48007.3	88581	96168.8	85540.2	102348	128415	127313	123511	115841	102195	92603.1	83162.7	74494.6	68901.1	62215.9	57952	54320.8	51177.2	48645.8	47398.7	46832.2	45396.3	44276.5	43560.4	42035.8	41006.7	39538.5	38618.2	38454.1	37506.9	36860.9	36564.7	36002.3	34786.1	33314	32678.4	30918.1	30408.1	29965.8	28680.5	27879.5
dmso OC4	12176.9	12742.4	13159.7	17641.4	19944.8	30326.5	65381.6	120476	124803	107588	132456	161056	157740	154916	142323	125721	114143	103113	91957	84675.5	78187.3	72508.2	68454.2	64989.5	61998.2	60274	59660.8	58285.4	55997.3	54672.2	51964.9	50399.3	48930.8	47906.4	46085.9	45408.1	44120.1	42881.1	41701.8	40322.4	38691.3	36870.9	35325.7	34868.6	34141.3	33145.8	32263.3
dmso OC4	11934.3	12770.2	12787.7	16852.9	20087.8	31687.8	67756.1	124371	132339	112182	136109	167020	161659	155498	143667	127600	116461	105487	94135.1	87091.6	80483	74842.2	69925.6	66083.5	62936.8	61378.4	60385.2	59018.4	56973.2	55100.3	52918.2	51468	49604.4	48492.9	47430	45865.4	45073.7	43516.2	42919	41771.4	40445.6	38394.9	36466.6	36061	35090.9	34435.3	33387.6
dmso OC4	14275.2	12212.1	13982.7	18542.8	19642.9	33148.6	74090.8	138749	153035	123096	144894	176059	172518	160378	147447	130902	118994	107925	97128.9	89383.7	81963.6	76244.2	71013.7	67114.8	63552.6	61787.5	61127.9	59730.4	57333.4	55603.5	53057	51223.7	50261.6	49110.6	47518.6	46592.5	45775.7	44962.3	44563.2	43273.4	41995.4	40025.3	38751.7	37655.1	36833.9	36244.3	35208.1
dmso C6	20142.3	20060.2	19149.3	22474.7	25675.3	25680.7	47904.2	101889	176815	152866	170290	213285	246283	247825	235158	218682	211001	192086	172740	162846	146804	129382	122709	112043	107068	102241	98297.7	91977.6	91128.5	90324.6	88109.1	86131.8	83715.2	80824.8	78232.6	76577.9	75219	73899.2	73188.6	71947.8	70250.5	68877.4	65586.8	64641.4	63150.9	61997.5	61213.2
dmso C6	19788.1	17905.3	17912.7	23161.7	25458.8	27837.4	53100.9	107639	179575	148482	185063	236585	260665	256855	239679	225873	214502	198248	182671	169413	157804	147608	143009	135638	126767	119629	113901	108091	105629	105800	104586	103953	102468	99484.1	97855	94610.8	91258.7	89158.2	86077.3	82200.5	79492.6	74727	72104.5	69250.1	65944.8	63673.6	61932.3
dmso C6	21041.5	17160.5	16780.8	21181	23244.7	25063.2	55301.6	114583	181712	140394	178774	227073	233437	228761	219437	208193	190982	176897	161360	148766	139100	128114	118254	111460	105109	100479	99059.8	97638.8	98301	97818.4	94875.4	93028.4	90705.7	88778.1	87348.6	85173.2	83024.4	81591	78552	74934	69943.2	67142.5	65683.4	62647.4	60627.5	58916.5	56896.4
dmso OC6	16987	16503.2	16305.1	20442.5	20283.7	24119.8	59394.5	126549	175265	134758	176422	216913	211724	215017	198383	180844	163838	147489	131692	120182	110065	100834	93732	87238.8	80011.6	74511	72276.7	70058.6	71028.2	70687.8	68871.1	66911.2	64545	62384.5	60664.8	59201.2	56738.7	54892.6	51693.3	48640.3	45886.5	43721.9	42604.8	41142.8	39479	37637.5	36743.8
dmso OC6	10878.6	15146.3	15538.3	18371.4	18853.1	27364.7	63489.9	128119	155566	118956	152228	178870	170857	166364	151220	134032	119838	106148	94009.1	86146.6	78498.7	71355.5	65945.8	61153	57678	54750.3	53128.7	52198.6	51967.7	51552.9	50194.3	49596.3	48375.3	47166.4	45769.9	44801.8	44128.2	43262	42730.5	41241	39217.3	37434.9	36276.8	35619.7	34907.6	33745.8	33014.8
dmso OC6	13096.2	13456.6	14925.8	19238.2	18784.4	29480	63640.4	119146	132878	103287	124233	151539	146636	147796	138547	125548	114208	102762	91444.6	84561.1	77506.1	71387.5	65931.3	62960.8	59416.2	57415.5	56934.5	55533.3	54333.5	52901.8	50616.7	50043.1	48100.1	48024.3	46448.7	46192.7	45180.5	45263.2	44040.5	43688	42253.3	40561.8	39591.3	39202.8	38073.9	37543.1	36718.5
dmso C8	14991.7	13103.8	13918.7	17689.5	19033.1	30284.4	60635.5	113803	126246	101065	120622	147513	142704	147682	137453	123650	112912	101691	91074.9	83388.7	76768.4	71342.4	65918.1	63949.2	59952.4	58181.2	57259	55649.1	53914.8	52544.2	50897	49629.9	48540.1	47973	46963.5	46064.6	44902.8	44519.9	43290.6	42632.5	41401.9	39636.7	38433.9	37787.5	37325.5	36439.9	35616.7
dmso C8	19107.7	12362.1	13834.2	18505.2	20060.4	30342.2	60551.4	109853	124516	99265.8	119536	148287	145049	149010	140236	126204	116138	103688	92906.7	85650.8	79048	72982.1	68136.9	64701.1	60917.6	59435.4	58074.4	57108.1	56251.2	54772.8	52795.2	51147.6	49793	48982.4	47519.3	46915.6	45550.4	45137.2	44762.9	43495.5	42444.4	40532.1	39638.9	39036.8	38868.2	37822.4	36583.3
dmso C8	15402.2	12871.7	14168.1	18583	19162.1	30474.3	61543	116280	133822	103745	123221	149729	145625	148867	139818	125862	113700	103802	93189.2	85068.5	78806.2	72582.8	67549	64185.3	60349.7	58766.3	57579.8	56073.3	54337.5	52744.3	50822.8	49780.4	48086.9	46954.9	45955.9	45739.4	44347.4	45264.6	44005.2	43133.7	41918.4	40882.4	39708.6	39536.2	39006.2	38438.2	37599.4
dmso OC8	19750.2	19801.4	17735.7	21037.9	25224.6	26576.7	45165.6	88078.7	159144	158083	155415	200262	224758	220650	213416	194305	183785	161649	144632	131978	121939	110343	101276	94225.7	88560.7	83508.9	81080.7	80407.4	81409.8	81804.7	80093.8	79264.5	77695.4	77285.1	76186.4	75218.7	74936.5	76062.7	75004.7	75562.5	74125.6	72900	71063.2	70197.7	69751.4	69246.5	69801.7
dmso OC8	18904.5	18184.3	18940.5	22743.3	24858.7	28471.8	46404.3	93870.6	167553	167402	185413	245186	274006	264625	260080	242745	228324	208373	191445	175467	162899	149699	137118	127124	118715	110310	103646	98451.7	95241.3	92538.6	90808	88491.4	86037.8	83537.2	80186.9	77431.7	76267.3	74608.6	70774.8	69497.5	66190	63367.7	60213.4	61862.7	60040.8	58148.1	57024.6
dmso OC8	15796.6	19251.7	18380.3	20299.3	22099.4	23941	42999	87481.2	155387	131377	154803	195770	208608	201085	216391	206983	192888	185858	170258	160117	148024	137645	131448	124104	116773	110037	105156	100382	97505.5	99396.2	98272.9	97520.3	95960	95918.5	93713.5	93335.2	91413.5	88468.6	85474.3	84111.8	79465.4	76034.3	73863.2	71272.2	69502.1	66610.3	64615.1
dmso OC10	12714.9	17089.9	15878.7	20660.8	22108	24963.1	48787.8	100046	159811	127000	157715	196047	197196	201489	190858	178755	164116	148624	136010	124790	116757	108474	100208	92115.6	86328.2	81624.1	80200	80623.6	82640.8	82130.8	81506.3	78212.8	76072.5	75215.7	73197.4	71612.1	69518.6	68290.8	65442.2	62334.8	59602.1	57981.2	56237.1	54396.4	52279.3	50743.2	49353.1
dmso OC10	14172.3	15313.7	15311.1	19392.8	20115.8	23116.1	54319.1	113028	154355	121446	151791	184043	178399	182199	169254	152045	136117	122000	110432	99935.4	92861	85526.5	78724.5	73651	68294	63588.2	61854.7	60573	60066.5	59813.2	58112.7	56908.8	55872.2	53983.8	52366.3	52194.5	49996.8	48734.7	46457.6	44790.2	42196.4	41203.8	39689.1	38945.8	37844.6	36544.7	35673.3
dmso OC10	15875.5	14537.9	14769.8	18384.2	18076.5	25009.4	55533.4	108204	133404	98774.4	120398	142454	134540	135813	123700	109844	97983.7	88341.5	79861.2	72564.7	66583.3	61723.3	57475.1	53784.5	50391	48275.6	48207.4	47557.2	46773.1	45759	44637.4	44720.2	43966.2	42848.8	41865.7	41520.6	40337.6	40505	39666.1	38008.4	36761.7	35534.3	34908.7	34597.9	34017.1	33129.5	32638.7
dmso OC12	10080.6	13837.6	13861.5	17070.6	16939.7	25043.9	50432.9	91512.6	109887	84623.6	104690	129867	127167	136999	128330	115522	102109	91853.1	82629.1	74881.7	69296.4	63179.1	58671.6	55696	52098.6	50573.1	49957.9	48237.6	47364	45214.4	43944.5	43331.4	42790.5	41770.4	40874.1	40678	39817.5	39658.6	39225.2	38247.4	36999.9	35949.2	34247.2	34110.5	33861.9	33036.7	32259.8
dmso OC12	13855.1	13315	13512.1	17895.1	18641.2	26143.8	52004.3	94407	114488	87649.5	106833	130502	129417	138389	131638	116909	105512	95149.6	84721.5	76916.2	71073.8	65766	60099.3	57368.5	54117.5	52054.6	51188.1	49963.5	48875.5	47142.7	46136.4	45472.1	44659.8	43545.5	42339.7	42074.3	41053.7	40917.4	40400.4	39094.9	38157.9	36776.8	35702.3	35441.9	35069.1	34802.2	33542
dmso OC12	19805.6	13990.8	13431.3	17627.9	18375.1	26155.6	53466.9	102787	123046	92534.4	111202	134991	133835	139706	132702	117619	106024	95629.1	86598.1	79058.4	72259.3	66577.3	61804.2	58614.1	54893.3	52997.4	52045.3	51033.9	49168.8	47991.3	46253.2	45403.4	44944.2	43682.2	43033.2	43000.7	42072.4	41916.9	41006.8	40849	39332.8	38355.4	37752.3	37871.4	36973.8	36360	35854.5
Area under the curve calculation
	Means
		0.5	1	1.5	2	2.5	3	3.5	4	4.5	5	5.5	6	6.5	7	7.5	8	8.5	9	9.5	10	10.5	11	11.5	12	12.5	13	13.5	14	14.5	15	15.5	16	16.5	17	17.5	18	18.5	19	19.5	20	20.5	21	21.5	22	22.5	23	23.5
	DMSO	20686.9	14375.1	13782.7	16831.8	16586.9	22473.6	48322.1	92142.7	107568	91209.4	112276	137941	134664	130275	119635	106273	96121.6	86535.2	76960.1	70363.7	63828.5	58834.3	54664.5	51429.8	48100.5	46222.5	46123.3	44625.7	43863.7	43288	41949.7	41253.9	39861.6	38988.5	38446.7	37274.9	36468.6	36252.8	35205.7	33864.9	32699.7	31576.2	29989	29534.5	28846.9	27952.3	27165.8
	dmso OC4	12795.5	12574.9	13310	17679	19891.8	31720.9	69076.2	127865	136726	114288	137820	168045	163972	156931	144479	128074	116533	105508	94407	87050.3	80211.3	74531.5	69797.8	66062.6	62829.2	61146.6	60391.3	59011.4	56768	55125.3	52646.7	51030.3	49599	48503.3	47011.5	45955.3	44989.9	43786.5	43061.3	41789.1	40377.4	38430.4	36848	36194.9	35355.4	34608.5	33619.7
	dmso C6	20323.9	18375.4	17947.6	22272.4	24793	26193.8	52102.2	108037	179368	147247	178043	225648	246795	244480	231424	217583	205495	189077	172257	160342	147903	135035	127991	119714	112981	107449	103753	99235.9	98353	97981	95856.9	94370.9	92296.3	89695.7	87812	85454	83167.4	81549.4	79272.6	76360.8	73228.8	70249	67791.6	65513	63241	61529.2	60014
	dmso OC6	13654	15035.4	15589.7	19350.7	19307.1	26988.2	62174.9	124605	154570	119000	150961	182440	176405	176392	162717	146808	132628	118800	105715	96963.1	88690	81192.3	75203.1	70450.9	65701.9	62225.6	60779.9	59263.5	59109.8	58380.8	56560.7	55516.9	53673.5	52525.1	50961.1	50065.2	48682.4	47805.9	46154.8	44523.1	42452.4	40572.9	39491	38655.1	37486.8	36308.8	35492.3
	dmso C8	16500.5	12779.2	13973.7	18259.2	19418.6	30367	60909.9	113312	128195	101359	121126	148510	144459	148520	139169	125239	114250	103061	92390.2	84702.6	78207.5	72302.4	67201.4	64278.5	60406.5	58794.3	57637.7	56276.8	54834.5	53353.8	51505	50186	48806.7	47970.1	46812.9	46239.9	44933.5	44973.9	44019.6	43087.2	41921.6	40350.4	39260.5	38786.9	38400	37566.8	36599.8
	dmso OC8	18150.5	19079.1	18352.2	21360.2	24060.9	26329.8	44856.3	89810.2	160695	152287	165210	213739	235791	228787	229962	214678	201666	185293	168778	155854	144287	132562	123281	115151	108016	101285	96627.7	93080.4	91385.5	91246.5	89724.9	88425.4	86564.4	85580.2	83362.3	81995.2	80872.4	79713.3	77084.6	76390.6	73260.3	70767.3	68379.9	67777.5	66431.4	64668.3	63813.8
	dmso OC10	14254.3	15647.1	15319.9	19479.2	20100.1	24362.9	52880.1	107093	149190	115740	143301	174181	170045	173167	161270	146882	132739	119655	108767	99096.6	92067.2	85241.3	78802.4	73183.7	68337.8	64496	63420.7	62917.9	63160.1	62567.7	61418.8	59947.3	58637	57349.4	55809.8	55109.1	53284.4	52510.1	50522	48377.8	46186.7	44906.4	43611.6	42646.7	41380.3	40139.1	39221.7
	dmso OC12	14580.4	13714.5	13601.6	17531.2	17985.3	25781.1	51968	96235.5	115807	88269.2	107575	131787	130140	138365	130890	116684	104548	94210.6	84649.6	76952.1	70876.5	65174.1	60191.7	57226.2	53703.2	51875	51063.8	49745	48469.4	46782.8	45444.7	44735.6	44131.5	42999.3	42082.3	41917.7	40981.2	40831	40210.8	39397.1	38163.5	37027.2	35900.6	35807.9	35301.6	34732.9	33885.5
		0.5	1	1.5	2	2.5	3	3.5	4	4.5	5	5.5	6	6.5	7	7.5	8	8.5	9	9.5	10	10.5	11	11.5	12	12.5	13	13.5	14	14.5	15	15.5	16	16.5	17	17.5	18	18.5	19	19.5	20	20.5	21	21.5	22	22.5	23	23.5
	DMSO		8765.5	7039.44	7653.61	8354.68	9765.14	17698.9	35116.2	49927.8	49694.4	50871.2	62554.2	68151.2	66234.6	62477.5	56477	50598.5	45664.2	40873.8	36830.9	33548	30665.7	28374.7	26523.6	24882.6	23580.8	23086.5	22687.3	22122.4	21787.9	21309.4	20800.9	20278.9	19712.5	19358.8	18930.4	18435.9	18180.4	17864.6	17267.6	16641.1	16069	15391.3	14880.9	14595.4	14199.8	13779.5
	dmso OC4		6342.59	6471.23	7747.27	9392.71	12903.2	25199.3	49235.3	66147.7	62753.5	63027.1	76466.1	83004.3	80225.7	75352.4	68138.3	61151.7	55510.3	49978.9	45364.3	41815.4	38685.7	36082.3	33965.1	32222.9	30994	30384.5	29850.7	28944.8	27973.3	26943	25919.3	25157.3	24525.6	23878.7	23241.7	22736.3	22194.1	21712	21212.6	20541.6	19702	18819.6	18260.7	17887.6	17491	17057
	dmso C6		9674.82	9080.74	10055	11766.4	12746.7	19574	40034.8	71851.1	81653.7	81322.4	100923	118111	122819	118976	112252	105769	98643	90333.4	83149.6	77061.1	70734.4	65756.4	61926.1	58173.8	55107.7	52800.6	50747.2	49397.2	49083.5	48459.5	47557	46666.8	45498	44376.9	43316.5	42155.3	41179.2	40205.5	38908.3	37397.4	35869.4	34510.1	33326.1	32188.5	31192.6	30385.8
	dmso OC6		7172.33	7656.27	8735.11	9664.44	11573.8	22290.8	46694.9	69793.6	68392.5	67490.3	83350.4	89711.5	88199.5	84777.3	77381.2	69859	62856.9	56128.8	50669.6	46413.3	42470.6	39098.8	36413.5	34038.2	31981.9	30751.4	30010.9	29593.3	29372.7	28735.4	28019.4	27297.6	26549.6	25871.6	25256.6	24686.9	24122.1	23490.2	22669.5	21743.9	20756.3	20016	19536.5	19035.5	18448.9	17950.3
	dmso C8		7319.93	6688.21	8058.22	9419.45	12446.4	22819.2	43555.5	60376.6	57388.3	55621.2	67409	73242.2	73244.7	71922.1	66101.9	59872.2	54327.7	48862.7	44273.2	40727.5	37627.5	34875.9	32870	31171.3	29800.2	29108	28478.6	27777.8	27047.1	26214.7	25422.7	24748.2	24194.2	23695.7	23263.2	22793.4	22476.9	22248.4	21776.7	21252.2	20568	19902.7	19511.8	19296.7	18991.7	18541.7
	dmso OC8		9307.4	9357.83	9928.09	11355.3	12597.7	17796.5	33666.6	62626.2	78245.5	79374.4	94737.4	112382	116144	114687	111160	104086	96739.8	88517.9	81158.2	75035.4	69212.4	63960.8	59608.1	55791.9	52325.4	49478.3	47427	46116.5	45658	45242.9	44537.6	43747.4	43036.2	42235.6	41339.4	40716.9	40146.4	39199.5	38368.8	37412.7	36006.9	34786.8	34039.4	33552.2	32774.9	32120.5
	dmso OC10		7475.35	7741.75	8699.78	9894.84	11115.7	19310.7	39993.2	64070.7	66232.6	64760.4	79370.7	86056.5	85802.9	83609.4	77038	69905.1	63098.5	57105.7	51966	47790.9	44327.1	41010.9	37996.5	35380.4	33208.4	31979.2	31584.7	31519.5	31432	30996.6	30341.5	29646.1	28996.6	28289.8	27729.7	27098.4	26448.6	25758	24724.9	23641.1	22773.3	22129.5	21564.6	21006.8	20379.9	19840.2
	dmso OC12		7073.73	6829.03	7783.21	8879.13	10941.6	19437.3	37050.9	53010.6	51019	48961.1	59840.5	65481.6	67126.1	67313.8	61893.4	55308	49689.7	44715	40400.4	36957.2	34012.7	31341.4	29354.5	27732.3	26394.5	25734.7	25202.2	24553.6	23813	23056.9	22545.1	22216.8	21782.7	21270.4	21000	20724.7	20453	20260.4	19902	19390.1	18797.7	18231.9	17927.1	17777.4	17508.6	17154.6
	desv st
		0.5	1	1.5	2	2.5	3	3.5	4	4.5	5	5.5	6	6.5	7	7.5	8	8.5	9	9.5	10	10.5	11	11.5	12	12.5	13	13.5	14	14.5	15	15.5	16	16.5	17	17.5	18	18.5	19	19.5	20	20.5	21	21.5	22	22.5	23	23.5
	DMSO	444.903	865.869	659.423	611.205	192.765	2251.49	1880.83	3108.58	11327	6888.3	14365.6	17565	16269.8	17289.2	15208	14428.5	12214.8	10633.7	8883.51	8294.59	7151.11	6717.73	6038.63	5523.68	4975.51	4206.68	4140.26	3852.29	3654.07	4000.58	3342.44	3433.9	3333.18	3051.23	2654.05	2510.26	2483.79	2033.6	1691.15	1605.68	928.339	1331.79	1292.71	1482.39	1237.13	1022.59	798.593
	dmso OC4	1287.23	314.519	611.498	845.534	227.145	1411.34	4502.14	9625.11	14618.1	7965.63	6393.05	7553.78	7655.71	2999.99	2656.58	2622.74	2426.65	2406.3	2596.67	2354.4	1902.73	1887.27	1284.5	1062.82	782.784	782.936	733.576	722.54	691.312	466.182	594.547	559.997	665.414	602.143	802.819	597.304	830.951	1066.62	1436	1475.59	1653.09	1577.47	1744.55	1398.06	1365.65	1556.5	1486.04
	dmso C6	646.144	1505.93	1184.64	1005.73	1345.16	1456.57	3798.48	6356.43	2454.79	6326.66	7413.82	11715.3	13621.1	14342.8	10625	8890.71	12689.8	10989.3	10663.3	10548.9	9399.93	10907.5	13195.3	13793.6	11978.6	10584.1	8796.7	8174.78	7250.62	7738.91	8282.32	8985.9	9477.12	9363.43	9819.4	9019.74	8020.8	7629.57	6474.52	5273.12	5426.81	3973.9	3735.46	3386.49	2659.79	2412.85	2723.77
	dmso OC6	3092.16	1526.36	691.111	1040.15	846.49	2699.87	2409.07	4792.34	21210.8	15735.4	26117.3	32832.8	32897.1	34714.2	31531.6	29779.3	27174.6	24903.1	22533.2	20123.4	18518.1	17010.1	16046.6	14566.8	12423	10722.6	10136.7	9496.36	10389.2	10679.5	10663.2	9870.31	9416.05	8549.3	8410.48	7942.46	6996.71	6218.26	4840.98	3769.66	3339.09	3143.56	3165.19	2802.01	2341.54	2220.11	2145.68
	dmso C8	2267.15	379.365	173.614	494.945	559.601	97.3455	549.807	3241.59	4949.59	2253.93	1893.63	1124.87	1547.08	728.623	1500.84	1386.28	1682.14	1187.08	1147.86	1174.58	1252.18	855.047	1149.55	384.545	485.085	627.532	410.768	750.516	1244.99	1233.03	1117.96	836.235	883.744	1013.75	792.522	607.345	602.114	398.313	736.267	433.375	521.295	642.404	716.693	900.756	933.093	1023.36	991.431
	dmso OC8	2081.87	822.224	602.916	1253.46	1708.54	2275.49	1723.59	3529.07	6229.19	18698.8	17498.7	27326	34066.2	32542	26124.9	25120.1	23531.1	23367.2	23441.7	22055.7	20733.7	20164.1	19266.5	18184.8	16877.1	15395.5	13485.2	11017.5	8713.12	8866.62	9137.82	9128.09	9143.71	9483.23	9184.88	9882.86	9153.04	7617.1	7567.22	7342.25	6679.9	6597.11	7209.63	5150.5	5535.87	5798.46	6426.16
	dmso OC10	1581.9	1308.28	554.509	1140.73	2015.78	1079.95	3595.67	6561.85	13940.6	14952.7	20055.1	28124.6	32152.7	33756.5	34283.6	34744.4	33195.4	30209.8	28111.2	26122.7	25096.4	23376.7	21366.4	19169.8	17968.6	16692.8	16053.7	16657.4	18132.9	18341.7	18655.5	16951.8	16230.7	16443.8	15947.2	15256	14865.7	14272.5	13360.1	12553.7	11931.6	11672.5	11192.2	10405.2	9630.86	9340.83	8904.31
	dmso OC12	4902.91	354.362	228.635	420.66	915.256	638.474	1517.3	5855.45	6677.87	3991.62	3318.56	2793.29	3392.2	1353.62	2280.1	1066.37	2128.18	2055.69	1985.49	2088.62	1491.28	1774.71	1568.36	1464.23	1442.69	1222.07	1049.21	1410.89	968.493	1423.01	1300.55	1216.6	1170.04	1066.54	1102.33	1169.21	1129.23	1131.64	905.794	1326.85	1166.47	1222.46	1760.92	1906.96	1568.91	1662.71	1821.77
	DMSO	197939	749729	434839	373572	37158.4	5.06919e+06	3.53751e+06	9.66326e+06	1.28301e+08	4.74486e+07	2.06372e+08	3.08531e+08	2.64706e+08	2.98916e+08	2.31284e+08	2.08183e+08	1.49203e+08	1.13075e+08	7.89167e+07	6.88002e+07	5.11384e+07	4.5128e+07	3.6465e+07	3.0511e+07	2.47557e+07	1.76962e+07	1.71418e+07	1.48402e+07	1.33522e+07	1.60047e+07	1.11719e+07	1.17917e+07	1.11101e+07	9.31003e+06	7.04398e+06	6.30141e+06	6.16922e+06	4.13551e+06	2.85998e+06	2.57821e+06	861814	1.77366e+06	1.67109e+06	2.19749e+06	1.53048e+06	1.0457e+06	637751
	dmso OC4	1.65695e+06	98922.3	373930	714927	51594.7	1.99188e+06	2.02693e+07	9.26428e+07	2.1369e+08	6.34512e+07	4.08711e+07	5.70596e+07	5.86099e+07	8.99992e+06	7.0574e+06	6.87876e+06	5.88864e+06	5.79028e+06	6.74268e+06	5.54319e+06	3.62039e+06	3.56179e+06	1.64993e+06	1.12958e+06	612750	612989	538134	522064	477912	217326	353486	313597	442776	362577	644518	356773	690480	1.13768e+06	2.0621e+06	2.17737e+06	2.7327e+06	2.4884e+06	3.04347e+06	1.95456e+06	1.86501e+06	2.42268e+06	2.20832e+06
	dmso C6	417502	2.26782e+06	1.40338e+06	1.01148e+06	1.80945e+06	2.12158e+06	1.44284e+07	4.04041e+07	6.026e+06	4.00266e+07	5.49647e+07	1.37249e+08	1.85535e+08	2.05716e+08	1.12891e+08	7.90447e+07	1.61031e+08	1.20765e+08	1.13705e+08	1.11279e+08	8.83587e+07	1.18974e+08	1.74117e+08	1.90263e+08	1.43487e+08	1.12022e+08	7.73819e+07	6.6827e+07	5.25716e+07	5.98907e+07	6.85968e+07	8.07464e+07	8.98158e+07	8.76738e+07	9.64207e+07	8.13557e+07	6.43333e+07	5.82104e+07	4.19194e+07	2.78058e+07	2.94503e+07	1.57919e+07	1.39537e+07	1.14683e+07	7.07451e+06	5.82186e+06	7.41892e+06
	dmso OC6	9.56143e+06	2.32978e+06	477634	1.0819e+06	716545	7.28931e+06	5.80361e+06	2.29666e+07	4.49897e+08	2.47604e+08	6.82112e+08	1.078e+09	1.08222e+09	1.20508e+09	9.94239e+08	8.86809e+08	7.38459e+08	6.20166e+08	5.07747e+08	4.04951e+08	3.4292e+08	2.89343e+08	2.57492e+08	2.12193e+08	1.54331e+08	1.14974e+08	1.02752e+08	9.01808e+07	1.07936e+08	1.14051e+08	1.13704e+08	9.74231e+07	8.8662e+07	7.30905e+07	7.07361e+07	6.30826e+07	4.8954e+07	3.86668e+07	2.34351e+07	1.42104e+07	1.11495e+07	9.88197e+06	1.00184e+07	7.85128e+06	5.4828e+06	4.92891e+06	4.60395e+06
	dmso C8	5.13998e+06	143918	30141.7	244970	313153	9476.16	302288	1.05079e+07	2.44984e+07	5.08022e+06	3.58584e+06	1.26533e+06	2.39345e+06	530892	2.25252e+06	1.92177e+06	2.82958e+06	1.40916e+06	1.31758e+06	1.37963e+06	1.56795e+06	731106	1.32147e+06	147875	235307	393796	168730	563274	1.55e+06	1.52035e+06	1.24984e+06	699289	781004	1.0277e+06	628091	368868	362541	158653	542090	187814	271748	412683	513649	811362	870663	1.04727e+06	982935
	dmso OC8	4.33419e+06	676052	363508	1.57115e+06	2.91911e+06	5.17786e+06	2.97077e+06	1.24543e+07	3.88028e+07	3.49647e+08	3.06205e+08	7.46711e+08	1.16051e+09	1.05898e+09	6.82512e+08	6.31021e+08	5.53711e+08	5.46026e+08	5.49515e+08	4.86455e+08	4.29887e+08	4.06591e+08	3.71196e+08	3.30688e+08	2.84836e+08	2.37021e+08	1.81851e+08	1.21385e+08	7.59185e+07	7.86169e+07	8.34998e+07	8.33221e+07	8.36074e+07	8.99316e+07	8.4362e+07	9.76709e+07	8.37781e+07	5.80202e+07	5.72629e+07	5.39086e+07	4.46211e+07	4.35219e+07	5.19787e+07	2.65277e+07	3.06459e+07	3.36221e+07	4.12955e+07
	dmso OC10	2.50241e+06	1.7116e+06	307480	1.30127e+06	4.06338e+06	1.1663e+06	1.29288e+07	4.30578e+07	1.9434e+08	2.23584e+08	4.02206e+08	7.90995e+08	1.0338e+09	1.1395e+09	1.17536e+09	1.20718e+09	1.10193e+09	9.12631e+08	7.90237e+08	6.82393e+08	6.2983e+08	5.46468e+08	4.56524e+08	3.67481e+08	3.22872e+08	2.7865e+08	2.57721e+08	2.7747e+08	3.28802e+08	3.36417e+08	3.48028e+08	2.87364e+08	2.63437e+08	2.704e+08	2.54313e+08	2.32746e+08	2.20988e+08	2.03703e+08	1.78491e+08	1.57596e+08	1.42362e+08	1.36248e+08	1.25264e+08	1.08268e+08	9.27535e+07	8.72511e+07	7.92867e+07
	dmso OC12	2.40385e+07	125572	52274	176955	837694	407649	2.30219e+06	3.42862e+07	4.45939e+07	1.5933e+07	1.10128e+07	7.80249e+06	1.1507e+07	1.83228e+06	5.19883e+06	1.13715e+06	4.52917e+06	4.22587e+06	3.94216e+06	4.36235e+06	2.22391e+06	3.14961e+06	2.45974e+06	2.14396e+06	2.08135e+06	1.49345e+06	1.10085e+06	1.99062e+06	937978	2.02497e+06	1.69143e+06	1.48011e+06	1.369e+06	1.1375e+06	1.21513e+06	1.36705e+06	1.27515e+06	1.2806e+06	820463	1.76054e+06	1.36066e+06	1.49441e+06	3.10083e+06	3.6365e+06	2.46148e+06	2.76462e+06	3.31886e+06
	DMSO QY		973.482	1088.38	899.117	640.882	2259.72	2933.72	3633.29	11745.8	13257.1	15931.7	22691.5	23942.4	23740.7	23026.1	20963.5	18904.6	16195	13856.1	12153.9	10951.6	9811.54	9032.88	8183.89	7434.16	6515.51	5902.37	5655.26	5309.65	5418.2	5213.12	4792.03	4785.57	4518.86	4044.01	3653.13	3531.38	3210.1	2644.9	2331.99	1854.73	1623.41	1856	1966.87	1930.8	1605.05	1297.48
	dmso OC4		1325.09	687.642	1043.48	875.512	1429.5	4718.18	10626	17502.4	16647.5	10213.8	9896	10755	8222.52	4007.16	3733.12	3573.15	3417.44	3540.19	3505.12	3027.14	2679.96	2282.92	1667.19	1319.97	1107.13	1072.9	1029.66	999.988	833.81	755.521	816.751	869.697	897.414	1003.54	1000.65	1023.35	1352.1	1788.79	2059	2215.87	2284.97	2351.99	2235.63	1954.37	2070.67	2151.98
	dmso C6		1638.69	1916.04	1553.98	1679.56	1982.68	4068.17	7404.9	6813.97	6786.21	9746.35	13864.1	17966.2	19780.1	17849.6	13854.1	15494.4	16786.8	15312.4	14999.5	14129.3	14399	17119.9	19088.8	18268.8	15984.7	13762.4	12008.7	10927	10604.8	11335.2	12220.6	13059.9	13322.5	13568.1	13333.3	12070.2	11069.9	10006.5	8350.16	7566.78	6726.23	5453.95	5042.03	4306.14	3591.15	3638.79
	dmso OC6		3448.36	1675.53	1248.81	1341.06	2829.46	3618.41	5363.78	21745.4	26410.2	30491.2	41953.6	46478.1	47825.7	46896.9	43371.1	40314.6	36859.5	33584.4	30210.9	27347.2	25144.8	23384.5	21672.2	19144.8	16410.5	14755.5	13890	14075.4	14899.2	15091.6	14530.2	13641.3	12718.2	11992.8	11568	10584.7	9360.6	7880.47	6135.59	5035.86	4586.01	4460.99	4227.26	3651.59	3226.72	3087.53
	dmso C8		2298.67	417.204	524.511	747.076	568.004	558.359	3287.89	5916.61	5438.62	2943.82	2202.54	1912.8	1710.07	1668.36	2043.11	2179.76	2058.82	1651.28	1642.32	1716.85	1516.26	1432.68	1212.17	619.017	793.16	750.018	855.573	1453.71	1752.24	1664.39	1396.11	1216.67	1344.88	1286.77	998.478	855.225	721.938	837.104	854.344	677.91	827.304	962.462	1151.09	1296.93	1384.9	1424.85
	dmso OC8		2238.36	1019.59	1390.92	2119.02	2845.52	2854.58	3927.48	7159.41	19709.1	25609.6	32448.7	43671.7	47111.4	41731.2	36242.7	34419.9	33162.3	33099	32186.5	30271.1	28921.9	27888.8	26493.1	24809.7	22844.2	20466.3	17413.7	14046.5	12431.2	12732.5	12916	12920.1	13173.4	13202	13492	13470.3	11907.9	10737	10543.8	9926.21	9388.45	9772.44	8860.39	7561.32	8016.73	8655.5
	dmso OC10		2052.8	1420.94	1268.37	2316.17	2286.85	3754.35	7482.42	15407.7	20443.2	25015.8	34542.7	42717.6	46618.7	48113.1	48811.3	48053.2	44883.9	41265.8	38374.9	36224.6	34297.2	31670.1	28705.5	26274.6	24525.9	23159.7	23134.2	24622.6	25791.8	26161.9	25207	23469.1	23104.9	22906.6	22069.4	21301	20608	19549.8	18332.7	17319.3	16691.6	16171.3	15281.8	14178.2	13416.6	12905
	dmso OC12		4915.7	421.718	478.779	1007.3	1115.95	1646.16	6048.84	8881.45	7779.91	5190.94	4337.66	4394.26	3652.3	2651.62	2517.14	2380.4	2958.89	2857.98	2881.75	2566.37	2318.08	2368.41	2145.62	2055.56	1890.71	1610.68	1758.26	1711.31	1721.32	1927.8	1780.88	1687.93	1583.19	1533.83	1606.92	1625.49	1598.67	1449.51	1606.55	1766.69	1689.69	2143.65	2595.64	2469.41	2286.07	2466.47
	DMSO QY		947668	1.18457e+06	808411	410730	5.10635e+06	8.6067e+06	1.32008e+07	1.37965e+08	1.7575e+08	2.5382e+08	5.14903e+08	5.73237e+08	5.63622e+08	5.302e+08	4.39467e+08	3.57385e+08	2.62278e+08	1.91992e+08	1.47717e+08	1.19939e+08	9.62664e+07	8.1593e+07	6.6976e+07	5.52667e+07	4.24519e+07	3.48379e+07	3.19819e+07	2.81924e+07	2.93569e+07	2.71766e+07	2.29636e+07	2.29017e+07	2.04201e+07	1.6354e+07	1.33454e+07	1.24706e+07	1.03047e+07	6.99549e+06	5.43819e+06	3.44002e+06	2.63547e+06	3.44475e+06	3.86858e+06	3.72797e+06	2.57618e+06	1.68345e+06
	dmso OC4		1.75587e+06	472852	1.08886e+06	766522	2.04347e+06	2.22612e+07	1.12912e+08	3.06332e+08	2.77141e+08	1.04322e+08	9.79308e+07	1.1567e+08	6.76099e+07	1.60573e+07	1.39362e+07	1.27674e+07	1.16789e+07	1.2533e+07	1.22859e+07	9.16358e+06	7.18218e+06	5.21172e+06	2.77951e+06	1.74233e+06	1.22574e+06	1.15112e+06	1.0602e+06	999976	695238	570812	667083	756373	805352	1.00709e+06	1.00129e+06	1.04725e+06	1.82816e+06	3.19979e+06	4.23947e+06	4.91007e+06	5.2211e+06	5.53187e+06	4.99803e+06	3.81957e+06	4.28769e+06	4.631e+06
	dmso C6		2.68532e+06	3.6712e+06	2.41487e+06	2.82093e+06	3.93103e+06	1.655e+07	5.48326e+07	4.64301e+07	4.60526e+07	9.49913e+07	1.92214e+08	3.22784e+08	3.91252e+08	3.18608e+08	1.91936e+08	2.40076e+08	2.81796e+08	2.3447e+08	2.24984e+08	1.99637e+08	2.07332e+08	2.93091e+08	3.64381e+08	3.33751e+08	2.55509e+08	1.89404e+08	1.44209e+08	1.19399e+08	1.12462e+08	1.28487e+08	1.49343e+08	1.70562e+08	1.7749e+08	1.84094e+08	1.77776e+08	1.45689e+08	1.22544e+08	1.0013e+08	6.97252e+07	5.72561e+07	4.52422e+07	2.97456e+07	2.5422e+07	1.85428e+07	1.28964e+07	1.32408e+07
	dmso OC6		1.18912e+07	2.80742e+06	1.55954e+06	1.79845e+06	8.00585e+06	1.30929e+07	2.87702e+07	4.72864e+08	6.97501e+08	9.29716e+08	1.76011e+09	2.16022e+09	2.2873e+09	2.19932e+09	1.88105e+09	1.62527e+09	1.35863e+09	1.12791e+09	9.12698e+08	7.47871e+08	6.32263e+08	5.46836e+08	4.69685e+08	3.66523e+08	2.69305e+08	2.17726e+08	1.92933e+08	1.98116e+08	2.21987e+08	2.27755e+08	2.11127e+08	1.86085e+08	1.61752e+08	1.43827e+08	1.33819e+08	1.12037e+08	8.76208e+07	6.21019e+07	3.76455e+07	2.53599e+07	2.10315e+07	1.99004e+07	1.78697e+07	1.33341e+07	1.04117e+07	9.53286e+06
	dmso C8		5.28389e+06	174059	275112	558123	322629	311764	1.08102e+07	3.50063e+07	2.95786e+07	8.66605e+06	4.85117e+06	3.65879e+06	2.92435e+06	2.78341e+06	4.17429e+06	4.75135e+06	4.23874e+06	2.72674e+06	2.69721e+06	2.94758e+06	2.29906e+06	2.05258e+06	1.46935e+06	383182	629103	562526	732004	2.11328e+06	3.07035e+06	2.77019e+06	1.94913e+06	1.48029e+06	1.8087e+06	1.65579e+06	996958	731409	521195	700743	729904	459562	684432	926332	1.32501e+06	1.68202e+06	1.91794e+06	2.03021e+06
	dmso OC8		5.01024e+06	1.03956e+06	1.93466e+06	4.49026e+06	8.09697e+06	8.14862e+06	1.54251e+07	5.12571e+07	3.8845e+08	6.55851e+08	1.05292e+09	1.90722e+09	2.21949e+09	1.74149e+09	1.31353e+09	1.18473e+09	1.09974e+09	1.09554e+09	1.03597e+09	9.16342e+08	8.36478e+08	7.77787e+08	7.01884e+08	6.15524e+08	5.21857e+08	4.18871e+08	3.03236e+08	1.97303e+08	1.54535e+08	1.62117e+08	1.66822e+08	1.66929e+08	1.73539e+08	1.74294e+08	1.82033e+08	1.81449e+08	1.41798e+08	1.15283e+08	1.11171e+08	9.85297e+07	8.8143e+07	9.55006e+07	7.85064e+07	5.71736e+07	6.4268e+07	7.49176e+07
	dmso OC10		4.21401e+06	2.01908e+06	1.60875e+06	5.36465e+06	5.22967e+06	1.40951e+07	5.59867e+07	2.37397e+08	4.17923e+08	6.25789e+08	1.1932e+09	1.82479e+09	2.1733e+09	2.31487e+09	2.38254e+09	2.30911e+09	2.01456e+09	1.70287e+09	1.47263e+09	1.31222e+09	1.1763e+09	1.00299e+09	8.24005e+08	6.90353e+08	6.01522e+08	5.3637e+08	5.35191e+08	6.06272e+08	6.65219e+08	6.84445e+08	6.35392e+08	5.50801e+08	5.33837e+08	5.24712e+08	4.87059e+08	4.53734e+08	4.24691e+08	3.82194e+08	3.36087e+08	2.99958e+08	2.7861e+08	2.61512e+08	2.33532e+08	2.01021e+08	1.80005e+08	1.66538e+08
	dmso OC12		2.41641e+07	177846	229229	1.01465e+06	1.24534e+06	2.70984e+06	3.65884e+07	7.88802e+07	6.05269e+07	2.69459e+07	1.88153e+07	1.93095e+07	1.33393e+07	7.03111e+06	6.33598e+06	5.66632e+06	8.75504e+06	8.16803e+06	8.30451e+06	6.58625e+06	5.37352e+06	5.60935e+06	4.6037e+06	4.22531e+06	3.5748e+06	2.5943e+06	3.09147e+06	2.9286e+06	2.96295e+06	3.7164e+06	3.17154e+06	2.84911e+06	2.5065e+06	2.35263e+06	2.58218e+06	2.6422e+06	2.55575e+06	2.10106e+06	2.58101e+06	3.1212e+06	2.85507e+06	4.59524e+06	6.73732e+06	6.09798e+06	5.2261e+06	6.08348e+06
Figure 6C	FimA transcriptional construction in CFT073 wild-type
Luminescence data
	0.5	1	1.5	2	2.5	3	3.5	4	4.5	5	5.5	6	6.5	7	7.5	8	8.5	9	9.5	10	10.5	11	11.5	12	12.5	13	13.5	14	14.5	15	15.5	16	16.5	17	17.5	18	18.5	19	19.5	20	20.5	21	21.5	22	22.5	23	23.5	24	25
DMSO wt	1566.02	467.105	179.028	175.651	176.919	237.186	306.785	276.645	219.957	304.27	274.805	277.233	312.271	293.634	386.204	389.823	432.802	474.098	404.396	357.454	325.064	224.024	231.725	206.664	189.833	116.327	97.7741	109.175	58.5529	99.2189	71.6393	69.081	69.9894	69.9746	66.084	56.0345	48.7805	51.2711	53.1463	57.5939	40.5204	44.8143	49.1348	44.9679	45.1904	38.743	51.8135	56.2162	58.5429
DMSO wt	1614.58	416.204	240.488	185.851	143.35	181.865	195.876	199.164	169.082	167.209	161.253	186.389	319.454	330.752	387.876	475.899	491.769	432.575	361.611	286.711	272.485	166.289	139.438	114.468	73.571	84.9858	71.644	60.4572	83.286	36.2872	47.1965	65.7895	57.0451	47.4293	56.8289	26.435	41.8729	60.7903	47.5195	34.2922	43.6102	34.1686	30.3663	39.9619	22.8528	22.805	57.132	34.3774	44.0697
DMSO wt	1430.05	331.928	198.934	121.544	122.75	203.718	159.138	173.619	200.851	149.391	173.103	176.724	234.02	342.006	427.774	496.555	570.295	521.046	328.376	298.908	222.055	179.439	117.079	113.299	107.847	105.869	81.83	97.5976	80.7967	37.4322	67.441	44.9944	80.5847	35.5406	44.8179	41.1908	54.2056	48.7074	48.68	52.4148	56.0957	57.9548	52.356	35.5339	33.7142	45.0535	47.0455	35.7748	50.8379
DMSO C4	2213.03	354.275	254.997	144.97	178.138	216.472	208.683	213.104	266.492	172.85	163.663	149.949	277.053	429.618	504.756	640.631	605.945	572.346	508.041	364.725	297.384	209.927	197.509	179.662	162.077	134.1	128.539	103.86	100.485	91.966	92.206	100.831	107.155	85.099	96.3855	51.6885	68.5753	76.8836	66.9873	75.0981	62.144	52.2466	36.282	46.4157	45.4943	42.9849	61.4964	48.0274	51.3435
DMSO C4	2032.52	321.209	189.59	182.144	202.977	184.502	156.993	192.22	208.611	193.906	238.397	229.039	325.581	512.006	564.837	645.669	579.765	532.114	490.573	441.497	332.559	215.111	174.696	215.979	118.343	167.95	137.224	103.165	141.337	89.5994	117.892	138.064	112.05	63.5084	106.915	89.3778	70.2777	84.41	96.8858	55.201	62.0583	56.926	53.2006	62.2622	70.7751	72.5514	55.2868	55.2677	41.5441
DMSO C4	2231.4	481.696	263.706	167.147	218.94	212.032	245.457	259.591	195.462	199.614	241.242	304.206	449.709	631.373	700.925	764.133	697.272	672.443	581.565	577.876	419.895	335.186	314.331	248.535	208.223	257.218	184.959	156.004	161.002	158.278	149.469	143.652	111.498	110.063	110.383	98.2251	65.5625	91.3793	79.8472	81.1464	58.9664	74.4202	107.732	64.147	98.5648	75.98	72.6267	53.2921	91.4582
DMSO C6	2254.4	1163.5	432.57	230.3	305.927	392.419	424.043	559.018	588.13	900.409	1330.25	1490.35	1127.78	1222.24	1179.27	1089.95	1006.61	826.081	583.061	489.335	345.302	267.637	274.98	215.506	160.654	142.521	135.866	163.277	127.059	129.213	96.0588	92.685	110.126	99.2092	96.6532	67.6941	76.248	67.6259	57.5374	53.3295	73.318	60.3535	51.7986	57.7367	60.7727	53.6465	30.3951	30.3074	28.7191
DMSO C6	1628.35	893.855	385.321	309.618	259.849	390.207	403.341	442.115	434.877	615.546	880.196	789.953	539.739	464.892	544.621	476.816	518.648	554.959	517.765	424.772	408.416	349.491	303.775	213.287	196.83	152.418	171.179	147.136	124.082	88.7728	97.6971	66.1445	76.8693	64.6288	57.5615	59.4406	53.7076	59.4614	34.7584	43.3426	50.6993	47.0958	48.8998	22.6797	52.3378	27.7778	38.4414	40.2732	29.8507
DMSO C6	1692.47	820.552	386.248	179.328	270.496	353.063	348.629	393.759	299.33	476.08	497.869	403.537	333.039	260.908	382.826	334.798	442.623	427.678	401.358	445.513	333.533	270.605	267.015	215.268	189.092	213.402	136.499	142.321	102.807	103.072	94.6932	79.3651	69.3481	47.638	49.3486	73.5586	45.4366	47.4027	35.6718	45.6984	53.6779	47.7802	31.8789	49.8703	47.9042	47.952	24	44.0705	66.1588
DMSO OC6	1694.21	643.939	245.118	206.218	190.114	187.722	247.376	238.388	265.781	291.24	321.704	307.967	233.37	275.967	319.288	305.423	336.894	292.82	341.932	320.909	205.737	232.65	174.491	170.717	123.678	161.034	65.269	77.1971	86.8535	77.3963	49.5344	67.4603	39.4867	37.7734	65.6325	25.6663	25.7528	19.7902	59.5829	35.8423	37.8109	23.8474	41.7329	13.9303	35.8423	13.947	35.9066	41.958	37.9772
DMSO OC6	1794.61	635.475	274.157	153.31	159.42	182.848	148.817	203.55	189.815	180.321	184.708	262.605	364.691	535.427	631.912	551.227	564.024	384.904	274.149	214.062	168.539	139.873	149.142	117.41	123.884	73.2332	94.6315	96.1015	82.0569	65.7775	63.5209	59.9346	52.5267	36.3967	47.2641	47.4886	56.2613	36.1991	52.4697	32.5674	39.783	27.1542	48.8865	32.6087	58.0131	18.1357	25.3853	32.7154	34.5329
DMSO OC6	1580.04	566.449	280.46	170.257	176.739	161.497	181.373	192.263	203.475	140.938	153.846	252.207	233.918	307.167	427.658	504.543	535.206	467.325	360.26	271.838	197.168	169.764	159.27	134.457	118.62	148.772	128.297	111.821	111.307	91.7917	93.3921	87.6424	87.0928	69.2761	82.9589	81.1184	56.5068	47.7571	37.3705	61.0066	81.1222	33.687	67.0803	38.4037	48.2369	41.4113	56.0778	32.9164	47.4787
DMSO C8	2016.63	525.558	212.862	149.878	129.577	194.444	202.361	190.653	130.926	165.782	153.978	218.089	180.07	271.42	375.895	493.421	634.769	529.764	363.871	278.892	249.909	232.727	229.408	199.82	196.22	158.787	128.884	114.015	138.669	130.48	114.246	120.794	116.778	121.16	131.064	104.978	92.4836	80.1603	78.2551	86.2069	70.9688	75.6082	76.8476	50.4968	55.1232	48.4105	57.8499	57.6923	60.6254
DMSO C8	1492.09	557.084	214.612	148.378	203.399	184.585	169.897	215.103	165.252	199.212	162.86	261.342	248.98	296.695	471.586	569.184	644.915	524.754	469.38	308.553	278.978	227.811	246.561	238.18	185.185	168.007	157.95	174.703	189.862	135.088	138.145	163.68	168.327	140.363	127.965	134.103	145.541	87.4243	113.731	113.352	76.2347	77.545	83.854	63.8089	84.7043	58.3658	53.2946	85.2501	60.8389
DMSO C8	1589.96	548.647	256.524	155.563	156.464	217.67	214.582	248.087	211.172	192.047	147.783	305.951	414.418	543.457	779.17	996.176	787.372	602.987	476.538	354.366	337.507	305.287	309.575	185.696	216.802	188.206	168.549	201.498	175.313	187.5	178.158	177.936	137.157	138.151	134.68	123.457	100.141	85.6793	99.4591	102.448	100.398	87.931	80.7144	71.7949	66.4169	59.2718	52.2677	63.609	61.749
DMSO OC8	1563.38	713.874	305.933	217.817	199.703	352.918	357.721	433.531	566.442	799.054	1236.39	1657.32	1435.36	1313.67	1309.08	1227.44	1055.32	788.48	578.384	453.172	340.379	331.246	261.039	248.335	208.943	194.215	183.326	130.691	143.609	123.563	138.571	108.016	128.553	95.2246	82.0262	62.6731	73.2386	77.6329	85.8931	65.4165	79.285	49.2468	68.8342	40.8044	62.1927	43.9818	57.3529	60.0381	47.2813
DMSO OC8	2151.1	843.155	518.919	345.912	271.405	422.715	476.413	417.216	491.532	771.065	1127	801.221	555.347	521.862	550.673	561.108	616.58	507.148	387.648	403.279	312.348	272.075	247.882	174.271	155.002	165.896	140.187	111.293	110.821	106.075	81.2876	97.056	60.2312	53.6585	76.6221	58.8428	55.991	55.6374	56.1888	46.6313	53.676	46.7064	30.8042	31.1424	50.7116	42.1326	47.2236	37.7173	54.0629
DMSO OC8	1855.78	1068.64	485.163	265.19	305.171	373.173	501.279	444.553	365.535	480.613	649.554	564.263	397.802	310.011	357.067	448.92	408.93	439.25	438.808	433.754	392.97	275.916	229.703	239.921	247.082	196.881	139.27	122.449	112.468	103.334	120.67	62.2689	72.0966	68.1464	64.2273	56.5082	60.3465	54.6128	48.7805	58.5594	58.7659	60.7605	39.2157	56.8851	41.2169	72.6773	29.4927	57.0641	27.5753
DMSO OC10	1914.67	697.368	319.361	209.193	252.781	335.329	335.664	329.369	337.748	408.251	469.012	365.203	349.55	378.53	378.593	464.433	475.546	473.102	473.204	384.396	398.214	315.34	264.901	264.22	221.085	185.833	140.998	143.741	84.1239	101.763	121.179	86.1759	66.5827	74.8448	67.5799	57.0902	49.5686	58.3197	70.2143	51.9577	36.9959	58.5223	37.3622	50.2232	61.1791	49.8247	33.5196	44.1745	42.4746
DMSO OC10	1633.71	664.407	253.012	248.086	192.456	228.091	280.847	289.331	344.677	329.717	243.314	343.272	415.292	526.825	701.425	701.722	625.803	645.22	455.789	359.011	218.085	261.555	187.246	194.532	132.589	124.3	111.13	87.4432	84.671	76.2301	67.9798	54.2812	57.5214	36.8615	42.684	38.4817	40.2379	62.3485	17.4186	33.3041	33.0033	26.4224	43.6072	22.5342	42.6743	19.3594	34.9895	16.0256	46.6033
DMSO OC10	1782.38	642.326	295.63	239.03	188.172	176.266	280.308	273.941	285.906	234.942	194.295	330.495	351.657	549.97	822.967	836.836	842.539	676.762	503.294	402.805	358.544	293.909	270.464	226.019	205.227	218.271	154.684	141.782	137.655	108.202	105.009	96.3222	102.591	88.5417	75.407	48.7635	70.2864	43.4405	43.163	51.9751	47.937	52.4357	67.2298	63.7382	41.0607	53.8756	33.0469	23.3489	42.3513
DMSO OC12	2683.94	752.307	297.362	159.911	164.234	238.223	201.945	231.103	148.011	183.687	184.748	371.151	266.089	462.287	589.976	697.223	735.072	474.419	342.668	325.015	276.573	263.828	209.993	214.428	229.723	209.527	137.599	135.112	169.664	157.112	142.426	120.502	119.284	133.311	126.044	107.878	69.726	87.2657	82.0727	68.811	66.7833	49.2298	59.8991	34.4882	51.5947	46.7946	34.098	57.0635	50.6135
DMSO OC12	1490.24	577.191	266.106	232.727	175.962	220.393	230.941	214.235	166.781	149.707	182.358	326.838	280.164	466.362	626.953	732.034	754.117	481.234	341.402	363.909	249.421	267.889	257.412	234.625	182.469	188.24	175.223	160.152	193.958	133.038	143.557	127.71	89.0457	131.953	126.057	88.3186	74.528	112.082	72.1193	81.5129	74.8698	62.9947	65.642	48.0769	44.6642	47.6342	47.2813	45.4047	35.7921
DMSO OC12	1400.41	573.204	303.03	203.321	158.684	183.438	225.822	268.235	245.958	181.7	214.963	270.547	363.526	610.717	777.648	806.482	808.4	709.836	446.103	379.77	313.069	315.103	257.353	228.782	178.797	216.768	165.23	176.895	161.778	93.374	129.194	110.222	138.519	121.104	119.196	109.91	123.85	138.519	99.326	79.4071	70.2371	68.2176	67.9088	71.0942	70.824	51.6262	73.6932	52.892	44.1426
Area under the curve calculation
	Means	0.5	1	1.5	2	2.5	3	3.5	4	4.5	5	5.5	6	6.5	7	7.5	8	8.5	9	9.5	10	10.5	11	11.5	12	12.5	13	13.5	14	14.5	15	15.5	16	16.5	17	17.5	18	18.5	19	19.5	20	20.5	21	21.5	22	22.5	23	23.5	24
	DMSO wt	1536.88	405.079	206.15	161.015	147.673	207.59	220.6	216.476	196.63	206.956	203.054	213.449	288.581	322.13	400.618	454.092	498.288	475.906	364.794	314.358	273.201	189.917	162.747	144.81	123.75	102.394	83.7494	89.0766	74.2119	57.6461	62.0923	59.955	69.2064	50.9815	55.9103	41.2201	48.2863	53.5896	49.7819	48.1003	46.7421	45.6459	43.9524	40.1546	33.9191	35.5338	51.997	42.1228
	C4	2158.99	385.727	236.097	164.754	200.018	204.335	203.711	221.638	223.521	188.79	214.434	227.731	350.781	524.332	590.173	683.478	627.661	592.301	526.726	461.366	349.946	253.408	228.845	214.725	162.881	186.422	150.241	121.01	134.274	113.281	119.856	127.516	110.234	86.2234	104.561	79.7638	68.1385	84.2243	81.2401	70.4818	61.0562	61.1976	65.7383	57.6083	71.6114	63.8387	63.1366	52.1957
	C6	1858.4	959.302	401.38	239.749	278.758	378.563	392.004	464.964	440.779	664.012	902.773	894.612	666.854	649.346	702.238	633.854	655.961	602.906	500.728	453.207	362.417	295.911	281.923	214.687	182.192	169.447	147.848	150.911	117.983	107.02	96.1497	79.3982	85.4478	70.492	67.8544	66.8978	58.4641	58.1633	42.6559	47.4568	59.2317	51.7432	44.1924	43.4289	53.6715	43.1254	30.9455	38.217
	OC6	1689.62	615.288	266.578	176.595	175.424	177.356	192.522	211.4	219.69	204.166	220.086	274.26	277.326	372.854	459.619	453.731	478.708	381.683	325.447	268.936	190.481	180.762	160.968	140.861	122.061	127.68	96.0657	95.0399	93.4059	78.3218	68.8158	71.6791	59.7021	47.8154	65.2852	51.4244	46.1737	34.5821	49.8077	43.1388	52.9054	28.2296	52.5666	28.3143	47.3641	24.498	39.1233	35.8633
	C8	1699.56	543.763	227.999	151.273	163.147	198.9	195.613	217.948	169.117	185.68	154.874	261.794	281.156	370.524	542.217	686.26	689.019	552.502	436.597	313.937	288.798	255.275	261.848	207.899	199.402	171.667	151.795	163.405	167.948	151.023	143.516	154.137	140.754	133.225	131.236	120.846	112.722	84.4213	97.1485	100.669	82.5339	80.3614	80.472	62.0335	68.7482	55.3494	54.4707	68.8505
	OC8	1856.75	875.222	436.672	276.306	258.759	382.935	445.137	431.767	474.503	683.578	1004.32	1007.6	796.171	715.179	738.938	745.823	693.61	578.293	468.28	430.068	348.566	293.079	246.208	220.843	203.676	185.664	154.261	121.478	122.3	110.991	113.51	89.1136	86.9603	72.3432	74.2919	59.3413	63.1921	62.6277	63.6208	56.8691	63.909	52.2379	46.2847	42.944	51.3737	52.9305	44.6897	51.6065
	OC10	1776.92	668.034	289.334	232.103	211.136	246.562	298.94	297.547	322.777	324.303	302.207	346.323	372.167	485.109	634.328	667.663	647.963	598.361	477.429	382.071	324.948	290.268	240.87	228.257	186.3	176.135	135.604	124.322	102.15	95.3984	98.0562	78.9265	75.565	66.7493	61.8903	48.1118	53.3643	54.7029	43.5986	45.7456	39.3121	45.7935	49.3997	45.4985	48.3047	41.0199	33.852	27.8497
	OC12	1858.2	634.234	288.833	198.653	166.293	214.018	219.569	237.858	186.917	171.698	194.023	322.846	303.259	513.122	664.859	745.246	765.863	555.163	376.724	356.231	279.687	282.274	241.586	225.945	196.996	204.845	159.351	157.386	175.133	127.841	138.392	119.478	115.616	128.789	123.766	102.036	89.368	112.622	84.506	76.577	70.63	60.1474	64.4833	51.2197	55.6943	48.685	51.6908	51.7868
	subarea	0.5	1	1.5	2	2.5	3	3.5	4	4.5	5	5.5	6	6.5	7	7.5	8	8.5	9	9.5	10	10.5	11	11.5	12	12.5	13	13.5	14	14.5	15	15.5	16	16.5	17	17.5	18	18.5	19	19.5	20	20.5	21	21.5	22	22.5	23	23.5	24
	DMSO wt		485.491	152.807	91.7914	77.1721	88.8156	107.047	109.269	103.277	100.897	102.503	104.126	125.508	152.678	180.687	213.677	238.095	243.549	210.175	169.788	146.89	115.78	88.1662	76.8894	67.1401	56.5361	46.5359	43.2065	40.8221	32.9645	29.9346	30.5118	32.2903	30.047	26.7229	24.2826	22.3766	25.469	25.8429	24.4706	23.7106	23.097	22.3996	21.0267	18.5184	17.3632	21.8827	23.5299
	C4		636.178	155.456	100.213	91.193	101.088	102.012	106.337	111.29	103.078	100.806	110.541	144.628	218.778	278.626	318.413	327.785	304.99	279.757	247.023	202.828	150.839	120.563	110.893	94.4016	87.3259	84.1658	67.8126	63.821	61.889	58.2842	61.8428	59.4375	49.1145	47.6961	46.0812	36.9756	38.0907	41.3661	37.9305	32.8845	30.5635	31.734	30.8367	32.3049	33.8625	31.7438	28.8331
	C6		704.427	340.17	160.282	129.627	164.33	192.642	214.242	226.436	276.198	391.696	449.346	390.367	329.05	337.896	334.023	322.454	314.717	275.908	238.484	203.906	164.582	144.458	124.152	99.2197	87.9097	79.3237	74.6897	67.2236	56.2507	50.7923	43.887	41.2115	38.9849	34.5866	33.688	31.3405	29.1568	25.2048	22.5282	26.6721	27.7437	23.9839	21.9053	24.2751	24.1992	18.5177	17.2906
	OC6		576.227	220.467	110.793	88.0049	88.195	92.4694	100.981	107.773	105.964	106.063	123.586	137.896	162.545	208.118	228.337	233.11	215.098	176.782	148.596	114.854	92.8109	85.4325	75.4572	65.7305	62.4351	55.9364	47.7764	47.1115	42.9319	36.7844	35.1237	32.8453	26.8794	28.2751	29.1774	24.3995	20.189	21.0975	23.2366	24.011	20.2837	20.199	20.2202	18.9196	17.9655	15.9053	18.7466
	C8		560.831	192.941	94.8181	78.605	90.5117	98.6282	103.39	96.7661	88.6992	85.1385	104.167	135.737	162.92	228.185	307.119	343.82	310.38	247.275	187.633	150.684	136.018	129.281	117.437	101.825	92.7672	80.8653	78.8	82.8384	79.7428	73.6348	74.4133	73.7227	68.4947	66.1152	63.0205	58.3919	49.2857	45.3925	49.4544	45.8008	40.7238	40.2083	35.6264	32.6954	31.0244	27.455	30.8303
	OC8		682.994	327.973	178.244	133.766	160.424	207.018	219.226	226.567	289.52	421.973	502.98	450.944	377.838	363.529	371.19	359.858	317.976	261.643	224.587	194.658	160.411	134.822	116.763	106.13	97.3349	84.9813	68.9347	60.9443	58.3226	56.1251	50.6558	44.0185	39.8259	36.6588	33.4083	30.6333	31.4549	31.5621	30.1225	30.1945	29.0367	24.6306	22.3072	23.5794	26.0761	24.4051	24.0741
	OC10		611.239	239.342	130.359	110.81	114.425	136.376	149.122	155.081	161.77	156.628	162.133	179.622	214.319	279.859	325.498	328.907	311.581	268.948	214.875	176.755	153.804	132.785	117.282	103.639	90.6088	77.9347	64.9816	56.618	49.3871	48.3636	44.2457	38.6229	35.5786	32.1599	27.5005	25.369	27.0168	24.5754	22.3361	21.2644	21.2764	23.7983	23.7246	23.4508	22.3311	18.718	15.4254
	OC12		623.108	230.767	121.871	91.2366	95.0778	108.397	114.357	106.194	89.6536	91.4302	129.217	156.526	204.095	294.495	352.526	377.777	330.256	232.972	183.239	158.98	140.49	130.965	116.883	105.735	100.46	91.0489	79.1843	83.1299	75.7436	66.5584	64.4676	58.7736	61.1014	63.1387	56.4503	47.8509	50.4975	49.282	40.2708	36.8018	32.6943	31.1577	28.9258	26.7285	26.0948	25.094	25.8694
	desvest	0.5	1	1.5	2	2.5	3	3.5	4	4.5	5	5.5	6	6.5	7	7.5	8	8.5	9	9.5	10	10.5	11	11.5	12	12.5	13	13.5	14	14.5	15	15.5	16	16.5	17	17.5	18	18.5	19	19.5	20	20.5	21	21.5	22	22.5	23	23.5	24
	DMSO wt		13810.6	5644.41	2177.91	1942.12	1523.96	6684.71	8786.71	3538.79	7842.23	11078.1	6970.98	5320.3	2886.35	1194.5	3758.37	7962.52	6717.17	3411.6	2882.55	4083.3	3568.79	4609.13	6563.2	6438.68	3823.56	428.088	821.267	833.261	1482	1467.37	341.391	309.561	444.876	419.582	332.727	257.24	78.7379	49.3564	158.528	217.707	209.969	282.995	163.308	147.052	256.247	156.932	174.916
	C4		19260.3	8822.05	1990.94	772.529	722.712	2274.93	3164.34	2617.43	1626.77	2134	7885.34	13878.8	18219	20392.2	14987.3	8690.93	9027.41	7553.51	13986.1	15633.3	9001.39	10633.4	6798.09	3207.16	6065.54	4968.33	1841.43	1871.53	2472.93	2342.61	1364.5	549.038	549.965	595.915	663.872	616.436	58.2584	277.492	409.21	187.552	139.88	1530.79	1489.03	799.487	1033.74	406.287	91.1922
	C6		151249	33345.3	5040.65	4892.79	1070.89	2007.12	8737.39	28096.8	67653.1	220373	477102	473528	426581	433769	338270	254720	135067	49877.1	9558.21	2708.02	3776.85	2529.3	375.479	364.378	1836.44	1881.9	528.837	295.418	595.489	422.809	178.363	646.999	1161.58	1329.57	689.196	304.61	357.812	269.811	193.557	178.289	206.756	171.539	454.186	381.101	227.504	237.135	102.892
	OC6		13332.1	2162.17	1085.28	966.77	431.385	2716.29	3099.83	2218	7713.99	14056.8	8861.91	6603.72	25790.4	45265.4	42240.9	32332.4	22911.8	9678.33	4917.98	3239.85	2622.06	2405.41	903.981	750.072	2269.79	3255.56	1295.21	546.648	415.927	671.729	707.181	810.48	951.096	664.513	1098.97	1093.13	510.272	326.161	370.789	840.24	623.186	195.852	334.349	287.025	342.388	462.199	271.138
	C8		78060.9	877.356	625.361	1410.27	1684.45	821.869	1364.06	2451.79	1930.84	367.207	1987.55	16436.4	37095.4	66988.2	117870	80751.5	9198.56	5897.38	5425.37	3436.5	3872.57	3663.9	2519.58	995.096	483.918	648.163	2430.79	2704.9	1699.11	2046.06	1927.43	1558.64	784.406	121.681	228.474	1039.65	836.855	333.025	505.238	432.873	290.194	56.229	128.082	338.603	259.153	45.1435	219.291
	OC8		118590	45339.4	17299	7095.59	4190.17	7175.2	6075.02	10497.5	41400.1	128476	428025	643272	592490	533022	430277	286019	143192	44033.2	10379.1	2307.76	2771.45	1343.79	1891.95	3784.83	2435.33	928.658	728.566	436.016	461.667	979.236	1429.32	1903.17	1777.81	528.416	92.9603	90.1304	249.572	554.893	476.127	274.157	239.883	455.139	568.153	279.428	403.629	492.168	345.757
	OC10		20523.9	1897.57	1544.43	1719.44	7886.44	7592.74	1830.27	1850.31	8562.57	28999.5	21776.7	1704.12	10049.2	61396.7	88284.6	69580.2	46055.4	12593.8	1061.12	9441.65	9691.28	2897.56	3382.26	3444.43	4504.77	2774.27	1517.05	1966.51	1231.45	1029.74	1225.09	1049.6	1285.19	1008.84	378.866	323.421	335.722	796.179	813.084	175.871	350.468	538.874	689.366	566.146	480.949	357.012	214.308
	OC12		523864	10855.3	1737.31	1419.71	858.627	1020.34	1002.76	3465.7	3066.15	693.986	2872.55	5315.79	9921.26	17030.5	12998.1	4563.05	19402.2	21564.9	4404.26	1813.8	1832.5	1561.05	856.602	914.645	1026.55	599.738	822.02	723.524	1317.21	1099.65	141.013	699.229	666.749	60.4201	157.809	1039.67	1554.46	846.434	235.833	62.8052	112.678	113.26	359.453	526.096	190.352	413.194	441.427
	DMSO wt		15162.1	2822.94	696.219	3068.29	10166.6	9083.46	2848.62	9548.42	24258.7	124189	122199	44865	34862.5	36178.9	51076.5	56715.2	44348.1	39136.4	40928.7	28032	11164.6	10726.6	355.157	1303.98	1528.52	1607.27	776.919	1089.07	3618.21	4644.34	1195.35	1480.64	598.527	180.057	332.703	39.7437	384.746	566.902	636.74	211.831	271.323	793.769	358.135	324.006	270.776	232.125	602.204
	C4		4661.02	983.386	1194.52	747.593	776.367	5908.34	2878.37	660.426	7181.81	3896.34	3074.65	2245.65	640.701	553.798	3204.58	4757.94	1959.23	1452.36	1430.19	2653.11	915.679	3693.45	2869.75	3568.93	254.63	173.458	647.809	185.452	1296.55	170.819	170.573	138.989	305.888	113.694	219.032	38.2073	40.5306	8.82579	149.703	68.0048	141.964	141.03	22.2776	124.774	131.473	25.4593	149.456
	C6		7180.87	1641.18	349.763	422.766	299.946	1974.98	1189.36	1428.07	198.705	1935.3	5950.05	7928.8	10290.2	10102	4885.26	3805.67	5221.74	2331.77	11654.4	3978.98	5022.4	5611.01	1187.08	2020.08	4045.46	922.872	918.556	952.972	1519.96	822.648	541.851	7.18696	542.778	53.1369	610.735	5.70147	52.5569	224.935	184.274	3.27741	136.602	1394.19	94.8442	704.643	329.102	77.1854	14.0068
	OC6		32615.5	729.842	4310.81	581.987	488.9	1518.22	7219.17	20877.6	46775.4	173598	303504	170024	256557	177212	161058	93661.6	41405.4	8471.74	1086.47	1621.55	2155.3	373.995	1.48425	362.894	1473.54	408.361	120.476	174.942	420.547	2.26207	176.101	470.898	690.681	638.89	50.3057	254.304	103.508	166.303	27.2536	151.035	55.7206	115.818	338.368	42.7338	184.77	52.3655	50.5266
	C8		1806.84	355.332	729.947	236.823	194.563	2521.73	578.1	1639.9	6074.08	7982.74	879.171	5724.54	20065.9	25199.6	17041.3	15291.1	7620.75	2057.58	2860.4	379.447	2242.61	162.801	741.181	8.89123	2260.9	994.66	300.55	246.099	169.828	501.901	205.279	605.201	345.894	318.619	780.351	312.774	197.498	128.663	242.126	598.114	25.072	170.78	163.568	123.457	218.931	243.268	27.8698
	OC8		266.36	610.995	14.3653	1395.91	288.54	533.328	830.731	1621.06	309.781	57.4256	1930.12	14506.3	22589	44399.2	73470.8	7280.71	1917.85	3979.53	1445.84	1990.65	1881.91	1781.99	737.59	257.506	226.413	421.751	2009.04	695.858	1003.25	1042.81	884.616	674.022	110.384	11.2972	217.177	822.476	14.3784	318.646	186.591	246.281	43.9125	12.3164	115.766	222.837	36.3159	8.82768	210.463
	OC10		32235.1	13104.3	4194.77	2900.82	1289.35	5885.85	189.168	10308.3	31091.8	97383.8	330641	312631	279859	253163	177114	108905	34286.6	9746.56	632.529	1675.23	1096.21	247.583	1644.37	2140.46	294.869	633.789	94.7767	341.239	120.428	858.809	570.508	1332.67	445.143	83.2724	9.68792	80.4425	169.13	385.763	90.3639	183.793	56.0893	399.049	169.104	110.325	293.305	198.863	146.894
	OC12		767.286	1130.28	414.154	1305.28	6581.16	1011.58	818.683	1031.62	7530.95	21468.6	308.151	1395.97	8653.18	52743.6	35541	34039.2	12016.2	577.587	483.53	8958.12	733.16	2164.4	1217.87	2226.57	2278.21	496.057	1021	945.518	285.936	743.807	481.278	568.326	716.863	291.978	86.8878	236.534	99.1888	696.991	116.093	59.7772	290.691	248.183	441.183	124.963	355.985	1.02629	213.282
	DMSO wt			134.108	59.3225	61.3556	115.043	138.745	109.234	111.342	183.867	385.289	496.375	408.734	282.361	266.536	295.39	328.316	317.905	288.937	282.958	262.604	197.981	147.957	105.27	40.7325	53.2212	55.9981	48.8281	43.1971	68.6096	90.8986	76.4179	51.73	45.5979	27.9031	22.6442	19.2989	20.6032	30.8488	34.6935	29.1302	21.9808	32.6358	33.9397	26.1178	24.3882	22.4255	28.8848
	C4			75.1293	46.6681	44.0695	39.0379	81.7601	93.7375	59.4877	88.5564	105.253	83.4924	72.9404	53.7248	34.5615	61.3056	89.2329	81.9584	58.4089	53.6894	63.9007	59.7393	67.8905	81.0136	80.2414	61.8349	20.6903	28.6578	28.8663	38.4968	38.3063	18.4768	17.5944	21.0921	20.4837	18.2408	16.0387	8.87344	7.02541	12.5908	14.7549	14.4903	16.8224	12.7792	12.1265	16.0077	12.5273	13.2256
	C6			93.9258	44.62	27.7944	26.8833	47.6962	56.2524	51.1608	40.3333	46.1952	88.7994	117.809	134.978	142.801	122.422	93.2252	95.0127	86.9109	118.263	125.033	94.8756	103.118	82.4506	56.6318	77.8816	70.4864	42.9119	43.2612	49.7286	48.4005	36.9391	23.4316	23.4513	24.4114	25.7657	24.8281	7.63272	16.6581	20.2289	13.6949	11.8271	39.1253	38.588	28.2752	32.1519	20.1566	9.54946
	OC6			182.607	70.9975	69.9485	32.7244	44.8009	93.474	167.621	260.102	469.439	690.725	688.133	653.132	658.611	581.61	504.698	367.515	223.332	97.7661	52.0387	61.4561	50.2921	19.3773	19.0887	42.8537	43.3809	22.9965	17.1877	24.4026	20.5623	13.3553	25.4362	34.0819	36.4633	26.2525	17.4531	18.9159	16.4259	13.9125	13.3525	14.379	13.0973	21.3116	19.5218	15.0832	15.3992	10.1436
	C8			46.4992	32.9436	31.0929	20.7698	52.118	55.6761	47.0957	87.8293	118.561	94.1377	81.2632	160.594	212.757	205.526	179.812	151.366	98.3785	70.1283	56.9197	51.2061	49.045	30.0663	27.3874	47.6424	57.0575	35.989	23.3805	20.3943	25.9177	26.5929	28.4689	30.8398	25.7782	33.1507	33.0624	22.5892	18.0599	19.2559	28.9869	24.9637	13.9947	18.2852	16.9418	18.5037	21.4988	16.4663
	OC8			29.6202	25.0072	37.5536	41.042	28.6682	36.9332	49.5156	43.9413	19.1626	44.5819	128.205	192.602	258.821	343.322	284.168	95.9091	76.7944	73.6571	58.6216	62.23	60.5302	50.1954	31.5451	21.9981	25.4591	49.303	52.0086	41.2202	45.2334	43.9025	39.4796	28.0073	11.0309	15.1154	32.2437	28.9284	18.249	22.4775	20.8056	17.0351	7.4986	11.3173	18.4012	16.0982	6.71889	14.8085
	OC10			212.93	131.526	84.2353	64.7315	84.7065	77.9424	102.457	203.47	358.435	654.236	802.042	769.734	730.084	655.955	534.807	378.407	209.841	101.878	48.0392	52.6445	36.6578	43.4965	61.5209	49.349	30.4739	26.992	20.881	21.4864	31.2928	37.8063	43.6254	42.1641	22.9873	9.64159	9.49371	15.7979	23.5562	21.8203	16.5577	15.4881	21.334	23.836	16.7161	20.0905	22.1849	18.5945
	OC12			43.5611	39.2993	41.4661	88.8056	87.1363	42.7816	43.0152	92.5342	170.293	147.569	41.281	100.245	247.784	297.127	263.781	214.605	112.222	32.5748	97.1682	98.4443	53.829	58.1572	58.6893	67.1176	52.6713	38.9494	44.3454	35.0921	32.0896	35.0012	32.3976	35.8495	31.7623	19.4645	17.9839	18.3227	28.2167	28.5146	13.2616	18.7208	23.2136	26.2558	23.7938	21.9305	18.8947	14.6393
	DMSO wt			17985.1	3519.16	3764.51	13234.9	19250.1	11932.1	12397	33807.1	148448	246388	167064	79727.5	71041.4	87255.4	107792	101063	83484.5	80065.1	68960.7	39196.6	21891.2	11081.8	1659.14	2832.5	3135.79	2384.19	1865.99	4707.28	8262.55	5839.7	2676	2079.17	778.583	512.76	372.447	424.49	951.648	1203.64	848.571	483.153	1065.09	1151.9	682.141	594.782	502.901	834.329
	C4			5644.41	2177.91	1942.12	1523.96	6684.71	8786.71	3538.79	7842.23	11078.1	6970.98	5320.3	2886.35	1194.5	3758.37	7962.52	6717.17	3411.6	2882.55	4083.3	3568.79	4609.13	6563.2	6438.68	3823.56	428.088	821.267	833.261	1482	1467.37	341.391	309.561	444.876	419.582	332.727	257.24	78.7379	49.3564	158.528	217.707	209.969	282.995	163.308	147.052	256.247	156.932	174.916
	C6			8822.05	1990.94	772.529	722.712	2274.93	3164.34	2617.43	1626.77	2134	7885.34	13878.8	18219	20392.2	14987.3	8690.93	9027.41	7553.51	13986.1	15633.3	9001.39	10633.4	6798.09	3207.16	6065.54	4968.33	1841.43	1871.53	2472.93	2342.61	1364.5	549.038	549.965	595.915	663.872	616.436	58.2584	277.492	409.21	187.552	139.88	1530.79	1489.03	799.487	1033.74	406.287	91.1922
	OC6			33345.3	5040.65	4892.79	1070.89	2007.12	8737.39	28096.8	67653.1	220373	477102	473528	426581	433769	338270	254720	135067	49877.1	9558.21	2708.02	3776.85	2529.3	375.479	364.378	1836.44	1881.9	528.837	295.418	595.489	422.809	178.363	646.999	1161.58	1329.57	689.196	304.61	357.812	269.811	193.557	178.289	206.756	171.539	454.186	381.101	227.504	237.135	102.892
	C8			2162.17	1085.28	966.77	431.385	2716.29	3099.83	2218	7713.99	14056.8	8861.91	6603.72	25790.4	45265.4	42240.9	32332.4	22911.8	9678.33	4917.98	3239.85	2622.06	2405.41	903.981	750.072	2269.79	3255.56	1295.21	546.648	415.927	671.729	707.181	810.48	951.096	664.513	1098.97	1093.13	510.272	326.161	370.789	840.24	623.186	195.852	334.349	287.025	342.388	462.199	271.138
	OC8			877.356	625.361	1410.27	1684.45	821.869	1364.06	2451.79	1930.84	367.207	1987.55	16436.4	37095.4	66988.2	117870	80751.5	9198.56	5897.38	5425.37	3436.5	3872.57	3663.9	2519.58	995.096	483.918	648.163	2430.79	2704.9	1699.11	2046.06	1927.43	1558.64	784.406	121.681	228.474	1039.65	836.855	333.025	505.238	432.873	290.194	56.229	128.082	338.603	259.153	45.1435	219.291
	OC10			45339.4	17299	7095.59	4190.17	7175.2	6075.02	10497.5	41400.1	128476	428025	643272	592490	533022	430277	286019	143192	44033.2	10379.1	2307.76	2771.45	1343.79	1891.95	3784.83	2435.33	928.658	728.566	436.016	461.667	979.236	1429.32	1903.17	1777.81	528.416	92.9603	90.1304	249.572	554.893	476.127	274.157	239.883	455.139	568.153	279.428	403.629	492.168	345.757
	OC12			1897.57	1544.43	1719.44	7886.44	7592.74	1830.27	1850.31	8562.57	28999.5	21776.7	1704.12	10049.2	61396.7	88284.6	69580.2	46055.4	12593.8	1061.12	9441.65	9691.28	2897.56	3382.26	3444.43	4504.77	2774.27	1517.05	1966.51	1231.45	1029.74	1225.09	1049.6	1285.19	1008.84	378.866	323.421	335.722	796.179	813.084	175.871	350.468	538.874	689.366	566.146	480.949	357.012	214.308

## Sheet: Fig 2A Capsule
Figure 2A	Capsule production
	wt	sdiA
Distance (mm)	38.3	25.951
	38.407	30.215
	40.482	27.323
	42.003	28

## Sheet: Fig S2 A. Growth curves wt sdiA
FIGURE supplementary 2A	Growth curves Wt and sdiA
Wt gfp	-0.2063	-0.198333	-0.1711	-0.115178	-0.0221889	0.0807	0.127567	0.149667	0.160511	0.174233	0.192478	0.197722	0.221567	0.2442	0.270267	0.300778	0.337622	0.374011	0.407611	0.437844	0.466333	0.492878	0.5114	0.534556	0.550856	0.566867	0.5866	0.592156	0.605267	0.613267	0.619967	0.627911	0.635211	0.641756	0.647678	0.6544	0.658244	0.659122	0.667189	0.665489	0.667367	0.669278	0.671456	0.671811	0.672067	0.671178	0.673167	0.673111
Wt gfp	-0.2106	-0.202733	-0.1743	-0.113178	-0.0196889	0.0873	0.135567	0.161967	0.178611	0.202633	0.224178	0.236122	0.263267	0.2889	0.320567	0.355178	0.395422	0.432111	0.463211	0.494644	0.519733	0.546478	0.5593	0.581456	0.594856	0.608467	0.6272	0.630156	0.643667	0.650467	0.656267	0.663211	0.669211	0.676056	0.680578	0.687	0.689444	0.690122	0.697589	0.694589	0.695867	0.697078	0.699056	0.699711	0.699867	0.698278	0.700167	0.700411
Wt gfp	-0.2108	-0.202633	-0.1742	-0.111378	-0.0136889	0.0874	0.125767	0.145667	0.158511	0.173033	0.189078	0.192822	0.214367	0.2349	0.260867	0.290778	0.329422	0.365211	0.396911	0.429044	0.456233	0.484178	0.5015	0.525156	0.540556	0.554967	0.5748	0.578156	0.591567	0.598467	0.604567	0.611211	0.617911	0.624756	0.628678	0.6351	0.638044	0.638222	0.645089	0.642789	0.643867	0.645078	0.646856	0.647611	0.646067	0.644778	0.646467	0.646411
Wt gfp	-0.2116	-0.203033	-0.1746	-0.108478	-0.0131889	0.0884	0.126767	0.145967	0.156611	0.172033	0.187878	0.191922	0.213467	0.2336	0.259567	0.291978	0.333622	0.368711	0.402111	0.434244	0.462933	0.488978	0.5053	0.529556	0.544756	0.558967	0.578	0.582156	0.594667	0.601467	0.607767	0.615011	0.619711	0.626656	0.631678	0.638	0.641244	0.641622	0.649189	0.647189	0.647667	0.649378	0.650856	0.650311	0.648067	0.648578	0.649867	0.650811
Wt gfp	-0.2124	-0.203733	-0.1753	-0.110078	-0.0120889	0.0878	0.127267	0.148067	0.159711	0.174833	0.192878	0.196722	0.218067	0.24	0.264667	0.295378	0.336822	0.370911	0.403511	0.435344	0.465233	0.490078	0.508	0.531756	0.546756	0.560567	0.5804	0.584656	0.597367	0.603667	0.610067	0.617611	0.621811	0.628856	0.634378	0.6411	0.644344	0.644622	0.651489	0.648789	0.650467	0.651178	0.653056	0.652311	0.650867	0.651078	0.651967	0.653611
Wt gfp	-0.2128	-0.204133	-0.1757	-0.108578	-0.0140889	0.0878	0.125067	0.145467	0.158211	0.173133	0.189478	0.192222	0.213367	0.2331	0.258267	0.289678	0.330022	0.366611	0.397911	0.429644	0.460333	0.486878	0.5062	0.527856	0.542156	0.557067	0.5765	0.581956	0.594767	0.601667	0.607267	0.614911	0.620311	0.626856	0.632778	0.6404	0.642944	0.643222	0.650989	0.648789	0.650267	0.651678	0.654056	0.653611	0.652367	0.652478	0.653567	0.655211
Wt gfp	-0.2114	-0.202733	-0.1748	-0.108778	-0.0124889	0.0887	0.127667	0.151667	0.168411	0.186833	0.205678	0.213822	0.237067	0.2593	0.284867	0.317878	0.359222	0.396811	0.430411	0.464844	0.493333	0.519078	0.5381	0.562856	0.579056	0.593767	0.6141	0.618856	0.632467	0.641667	0.648867	0.657011	0.663611	0.670856	0.677378	0.6848	0.688444	0.689722	0.697789	0.696389	0.698167	0.700678	0.702456	0.703011	0.702667	0.702578	0.704167	0.705011
sdiA gfp	-0.2142	-0.208433	-0.188	-0.146178	-0.0644889	0.0275	0.0900667	0.115967	0.137111	0.164033	0.188378	0.199022	0.232767	0.2718	0.314767	0.356678	0.400722	0.433511	0.462711	0.493044	0.519233	0.544778	0.5597	0.582056	0.596256	0.610067	0.6295	0.632056	0.643267	0.651667	0.656467	0.662511	0.667311	0.672556	0.674878	0.6785	0.679244	0.677622	0.681289	0.676389	0.675467	0.674078	0.674256	0.672311	0.670267	0.668678	0.669867	0.668411
sdiA gfp	-0.2143	-0.208733	-0.1869	-0.143278	-0.0634889	0.0292	0.0914667	0.114567	0.135211	0.161533	0.185178	0.197322	0.231867	0.2689	0.313067	0.354078	0.396822	0.431511	0.460011	0.489944	0.515333	0.539478	0.5531	0.574856	0.588656	0.601067	0.6191	0.621056	0.632467	0.639067	0.643667	0.649111	0.652411	0.657456	0.659378	0.6616	0.661344	0.659522	0.662589	0.656889	0.656367	0.654778	0.654656	0.652011	0.650067	0.648878	0.649667	0.649011
sdiA gfp	-0.214	-0.208533	-0.1848	-0.137178	-0.0533889	0.0339	0.0908667	0.117367	0.139811	0.167333	0.193078	0.204422	0.239867	0.2773	0.322367	0.364878	0.407922	0.440611	0.470511	0.498644	0.524033	0.548878	0.5625	0.582756	0.597356	0.608367	0.6268	0.629156	0.639567	0.645767	0.650267	0.655611	0.659311	0.663656	0.664378	0.6664	0.666344	0.664022	0.667389	0.661989	0.661067	0.659378	0.659456	0.657211	0.655467	0.653778	0.655167	0.654411
sdiA gfp	-0.2142	-0.208233	-0.1835	-0.132178	-0.0419889	0.0448	0.100467	0.125567	0.145411	0.172933	0.198378	0.211522	0.246667	0.2847	0.328467	0.371178	0.414222	0.448511	0.477711	0.506244	0.531833	0.554978	0.569	0.587656	0.599356	0.610267	0.627	0.630156	0.639967	0.644667	0.649667	0.654311	0.657011	0.660856	0.661578	0.6633	0.663344	0.661222	0.663489	0.657889	0.657367	0.655478	0.655656	0.653911	0.651567	0.650078	0.651867	0.651611
sdiA gfp	-0.2148	-0.208133	-0.1831	-0.132778	-0.0399889	0.0485	0.0980667	0.120467	0.141311	0.167433	0.191778	0.204522	0.239067	0.276	0.321667	0.363878	0.405922	0.440411	0.470211	0.498444	0.523633	0.545578	0.5601	0.578856	0.591156	0.602767	0.6185	0.622056	0.632267	0.637067	0.641667	0.647011	0.649911	0.653856	0.655478	0.658	0.657144	0.655022	0.658389	0.652689	0.651767	0.650678	0.650856	0.649111	0.647467	0.645878	0.648467	0.647711
sdiA gfp	-0.214	-0.207333	-0.183	-0.132878	-0.0356889	0.0526	0.106267	0.130367	0.151711	0.176433	0.200678	0.212522	0.244967	0.2815	0.324567	0.368778	0.409722	0.442911	0.472111	0.503344	0.526833	0.551778	0.5633	0.583356	0.596756	0.608867	0.6249	0.629256	0.640467	0.646067	0.650967	0.657311	0.662111	0.666156	0.668178	0.6708	0.670644	0.668522	0.672589	0.667289	0.666667	0.665378	0.665656	0.664811	0.663167	0.661378	0.662967	0.662111
sdiA gfp	-0.2136	-0.206433	-0.1816	-0.129678	-0.0335889	0.0476	0.101767	0.125767	0.147711	0.173733	0.198378	0.210222	0.243967	0.281	0.327767	0.372978	0.412922	0.446211	0.477411	0.510744	0.535233	0.558378	0.5731	0.596256	0.609256	0.623167	0.6403	0.644956	0.656867	0.663967	0.670167	0.677611	0.683211	0.688456	0.691978	0.6962	0.697144	0.695722	0.700889	0.695989	0.696467	0.695778	0.695856	0.695211	0.694267	0.692178	0.693567	0.692411
Wt mcherry	-0.2095	-0.202633	-0.1776	-0.125278	-0.0349889	0.0697	0.127867	0.146567	0.158711	0.175233	0.193478	0.199022	0.221367	0.2444	0.275267	0.307778	0.349222	0.384611	0.418111	0.447744	0.474533	0.502278	0.5182	0.538056	0.554256	0.569167	0.5874	0.591156	0.602367	0.608667	0.614067	0.620311	0.624911	0.629456	0.633578	0.6374	0.640244	0.639822	0.645889	0.641989	0.643067	0.643078	0.644256	0.643911	0.642367	0.641278	0.642867	0.641911
Wt mcherry	-0.2111	-0.203433	-0.1768	-0.122378	-0.0294889	0.0741	0.129867	0.147567	0.158011	0.171133	0.187978	0.193322	0.216367	0.2391	0.269567	0.303878	0.344222	0.382611	0.413911	0.444144	0.470833	0.498078	0.5119	0.532756	0.547956	0.562167	0.5792	0.582656	0.592067	0.597667	0.601867	0.607811	0.611611	0.616856	0.621078	0.6245	0.626844	0.626322	0.631589	0.627789	0.628567	0.627878	0.629256	0.627811	0.627167	0.626078	0.627567	0.627211
Wt mcherry	-0.2116	-0.203733	-0.1769	-0.116878	-0.0239889	0.089	0.135667	0.152867	0.162511	0.175733	0.190878	0.194322	0.216967	0.2398	0.269067	0.302678	0.344922	0.380111	0.412911	0.443544	0.469133	0.495878	0.5085	0.529056	0.542656	0.555367	0.5711	0.575556	0.584067	0.588367	0.592167	0.598311	0.601911	0.606856	0.609978	0.614	0.614844	0.614122	0.619089	0.615089	0.615367	0.615178	0.616256	0.615111	0.613467	0.612678	0.614667	0.614111
Wt mcherry	-0.2112	-0.202733	-0.1753	-0.113378	-0.0140889	0.0975	0.138367	0.156867	0.168011	0.181633	0.197478	0.200822	0.223267	0.2445	0.274967	0.309078	0.352122	0.386411	0.420111	0.450544	0.476433	0.501978	0.5151	0.536356	0.550556	0.562567	0.578	0.581156	0.589667	0.593567	0.598067	0.603611	0.607311	0.612356	0.614878	0.6187	0.619944	0.619422	0.624489	0.620089	0.620367	0.620378	0.621456	0.620911	0.619267	0.618578	0.619867	0.619511
Wt mcherry	-0.211	-0.202833	-0.1746	-0.111678	-0.0121889	0.0954	0.135367	0.152667	0.164111	0.176933	0.191378	0.194222	0.217367	0.2406	0.270967	0.304578	0.344322	0.380711	0.409911	0.440144	0.464333	0.488478	0.5012	0.522056	0.534456	0.546867	0.562	0.565356	0.574067	0.577067	0.581467	0.587411	0.590511	0.595356	0.600278	0.6047	0.605544	0.604722	0.609789	0.605289	0.605567	0.605778	0.606956	0.604411	0.603267	0.602678	0.603767	0.605011
Wt mcherry	-0.2111	-0.202933	-0.1751	-0.111578	-0.0120889	0.0921	0.135067	0.154767	0.167511	0.181533	0.196778	0.200322	0.224667	0.2484	0.277967	0.312778	0.353522	0.389711	0.422511	0.450744	0.476833	0.502978	0.5161	0.536856	0.550256	0.563767	0.5797	0.582656	0.592467	0.595667	0.599867	0.605811	0.610211	0.615856	0.620378	0.625	0.625044	0.624622	0.630289	0.626189	0.626667	0.626578	0.628556	0.626111	0.626267	0.625878	0.626967	0.627411
Wt mcherry	-0.2089	-0.203933	-0.1765	-0.108078	-0.0116889	0.0974	0.140367	0.161467	0.174611	0.190133	0.209178	0.218522	0.244867	0.2692	0.303167	0.341178	0.386622	0.422911	0.456511	0.487444	0.516133	0.545778	0.5594	0.581756	0.596656	0.610367	0.6286	0.633256	0.644867	0.649667	0.654767	0.661411	0.665911	0.671856	0.676278	0.6816	0.683944	0.683722	0.690089	0.686689	0.688267	0.689278	0.691456	0.691111	0.690667	0.689878	0.691867	0.692011
sdiA mcherry	-0.2119	-0.205433	-0.184	-0.135578	-0.0514889	0.0557	0.127467	0.144567	0.154111	0.167733	0.180678	0.183722	0.203767	0.2236	0.252967	0.283678	0.321422	0.355611	0.387811	0.418444	0.448233	0.478778	0.4941	0.515256	0.531456	0.547567	0.5658	0.571256	0.582367	0.588967	0.595767	0.601711	0.608911	0.615156	0.618578	0.6248	0.628344	0.629222	0.636089	0.632389	0.634967	0.634378	0.637156	0.637911	0.637567	0.634678	0.637667	0.636811
sdiA mcherry	-0.2117	-0.205233	-0.1828	-0.132878	-0.0465889	0.0587	0.130267	0.143467	0.151711	0.163933	0.177778	0.179922	0.198667	0.2187	0.246267	0.276978	0.314722	0.351611	0.382611	0.415144	0.443033	0.471878	0.4872	0.508256	0.523356	0.537167	0.555	0.561056	0.570967	0.576867	0.582367	0.589011	0.593611	0.599956	0.604878	0.6098	0.612444	0.613222	0.620089	0.616589	0.618067	0.618678	0.620356	0.619711	0.619367	0.618378	0.619467	0.618811
sdiA mcherry	-0.2127	-0.205933	-0.183	-0.131078	-0.0423889	0.071	0.131267	0.146267	0.157011	0.169533	0.183178	0.185022	0.204167	0.2238	0.250667	0.280478	0.319222	0.355811	0.387411	0.418944	0.446033	0.475778	0.4892	0.510856	0.525656	0.538967	0.5568	0.560756	0.571667	0.577067	0.582767	0.588211	0.593511	0.599056	0.603578	0.6076	0.610444	0.610622	0.617089	0.613689	0.614867	0.614878	0.617056	0.615811	0.615767	0.614378	0.615767	0.615511
sdiA mcherry	-0.2123	-0.205533	-0.1823	-0.128178	-0.0340889	0.0799	0.134067	0.149767	0.158011	0.169733	0.181378	0.183022	0.202167	0.22	0.245167	0.275678	0.314722	0.352611	0.385311	0.417544	0.444833	0.475878	0.4896	0.510956	0.524956	0.537967	0.5568	0.559456	0.571267	0.575867	0.581367	0.586511	0.590511	0.596356	0.601278	0.6061	0.609544	0.609222	0.616589	0.612589	0.613667	0.614478	0.616256	0.616511	0.614767	0.613578	0.615267	0.614211
sdiA mcherry	-0.2127	-0.205533	-0.1815	-0.126178	-0.0311889	0.0832	0.137467	0.154567	0.164911	0.176733	0.189778	0.192322	0.212267	0.232	0.258667	0.288878	0.328922	0.364811	0.397111	0.427744	0.454333	0.483178	0.4968	0.517456	0.532356	0.545267	0.5624	0.566456	0.577167	0.580667	0.586567	0.591611	0.595211	0.601256	0.608078	0.6124	0.614644	0.614122	0.621289	0.617289	0.618267	0.618078	0.620356	0.619411	0.618767	0.618078	0.619667	0.620711
sdiA mcherry	-0.2133	-0.206133	-0.182	-0.126378	-0.0320889	0.0827	0.136267	0.153367	0.164711	0.176733	0.192078	0.194822	0.215267	0.2348	0.263067	0.295678	0.336522	0.370911	0.406311	0.438744	0.465133	0.495178	0.5094	0.531956	0.547156	0.560567	0.5788	0.582756	0.594067	0.598667	0.605167	0.610111	0.613811	0.620356	0.627078	0.6316	0.634644	0.634422	0.641389	0.636989	0.639267	0.638278	0.641256	0.640611	0.640667	0.640478	0.642167	0.642411
sdiA mcherry	-0.2113	-0.204133	-0.1796	-0.123878	-0.0272889	0.0855	0.137467	0.157067	0.168811	0.183233	0.198478	0.203522	0.225467	0.2468	0.276267	0.311278	0.353622	0.390111	0.424511	0.457044	0.483633	0.514778	0.5295	0.553656	0.570056	0.585067	0.6034	0.608456	0.621267	0.625567	0.633367	0.639011	0.644011	0.650356	0.657778	0.6634	0.666044	0.666622	0.674589	0.671289	0.673567	0.674278	0.677856	0.677011	0.676667	0.676878	0.678067	0.679311
Means
	0.5	1	1.5	2	2.5	3	3.5	4	4.5	5	5.5	6	6.5	7	7.5	8	8.5	9	9.5	10	10.5	11	11.5	12	12.5	13	13.5	14	14.5	15	15.5	16	16.5	17	17.5	18	18.5	19	19.5	20	20.5	21	21.5	22	22.5	23	23.5	24
Wt gfp	-0.210843	-0.202476	-0.174286	-0.110806	-0.015346	0.0868714	0.127952	0.149781	0.16294	0.179533	0.197378	0.203051	0.225881	0.247714	0.274152	0.305949	0.346022	0.382054	0.414525	0.446516	0.474876	0.501221	0.518543	0.541884	0.556998	0.571524	0.591086	0.595441	0.608538	0.61581	0.62211	0.629554	0.635397	0.642256	0.647592	0.6544	0.65753	0.658094	0.665617	0.663432	0.66481	0.666335	0.668256	0.66834	0.667424	0.666992	0.668481	0.669225
sdiA gfp	-0.2116	-0.203167	-0.174817	-0.110078	-0.0142056	0.0879	0.128017	0.1498	0.163344	0.180417	0.198194	0.203939	0.2266	0.2483	0.2748	0.306811	0.347422	0.383394	0.415678	0.447961	0.4763	0.502611	0.519733	0.543106	0.558022	0.5723	0.591833	0.595989	0.609083	0.616233	0.622467	0.629828	0.635428	0.642339	0.647578	0.6544	0.657411	0.657922	0.665356	0.663089	0.664383	0.665844	0.667722	0.667761	0.66665	0.666294	0.6677	0.668578
Wt mcherry	-0.2118	-0.203253	-0.17492	-0.109458	-0.0131089	0.08802	0.126507	0.147367	0.160291	0.175973	0.192998	0.197502	0.219267	0.24018	0.265647	0.297138	0.337822	0.373651	0.406171	0.438624	0.467613	0.493838	0.51182	0.535436	0.550656	0.565067	0.58476	0.589156	0.602167	0.609387	0.615707	0.623151	0.628671	0.635596	0.640978	0.64788	0.651004	0.651482	0.658909	0.656789	0.658087	0.659598	0.661456	0.661371	0.660007	0.659898	0.661207	0.662211
sdiA mcherry	-0.21248	-0.204413	-0.17768	-0.116418	-0.0232689	0.07604	0.119367	0.141427	0.156011	0.174173	0.192858	0.198742	0.222947	0.24756	0.276427	0.310318	0.352082	0.387311	0.419331	0.451424	0.480213	0.505958	0.52346	0.546816	0.561796	0.576087	0.5957	0.599936	0.612507	0.620027	0.626087	0.633411	0.638551	0.645156	0.650218	0.65656	0.659244	0.659362	0.666149	0.663509	0.664407	0.665398	0.666936	0.666311	0.664847	0.664678	0.665887	0.666611
Desvest
Wt gfp	0.00215396	0.00191299	0.0015027	0.00258503	0.00394624	0.00276749	0.00349258	0.00584649	0.00789382	0.0113764	0.0132473	0.0164515	0.0184652	0.0203279	0.0224194	0.023785	0.0239969	0.0245375	0.0242631	0.0244703	0.0231678	0.023119	0.0216948	0.0215663	0.0212246	0.0209845	0.0208862	0.0205654	0.0208654	0.0213313	0.0214711	0.0215808	0.0219978	0.0220869	0.0222873	0.0223654	0.022384	0.0227159	0.0229658	0.0230216	0.0232145	0.0235131	0.0235299	0.0238987	0.0246571	0.0243555	0.0245821	0.0243859
sdiA gfp	0.000867181	0.000621826	0.000584526	0.0018868	0.00278597	0.000551364	0.00382139	0.00640427	0.00856731	0.0121965	0.0143173	0.017837	0.02012	0.0222033	0.0244873	0.0259352	0.0259723	0.0265972	0.0263682	0.0264766	0.0250413	0.0250029	0.0235136	0.023358	0.0230602	0.022877	0.0227769	0.0224723	0.0228022	0.0233349	0.0234977	0.0236273	0.0240973	0.0241938	0.0244145	0.0245	0.024518	0.0248791	0.0251463	0.0251993	0.0254002	0.025718	0.0257293	0.0261259	0.0269172	0.0266034	0.0268331	0.0266474
Wt mcherry	0.000800001	0.000653452	0.00058907	0.0012518	0.000825832	0.00052154	0.00107378	0.00261917	0.00467195	0.0061537	0.00732747	0.00932561	0.0101334	0.011033	0.0110074	0.0117895	0.0123288	0.0131253	0.0138303	0.0149152	0.0147613	0.0142879	0.0148814	0.015517	0.0160534	0.0161799	0.0165301	0.0167644	0.0170624	0.0181403	0.0186398	0.0190651	0.019582	0.0197643	0.0204545	0.0207723	0.0210612	0.0215095	0.0218798	0.0222729	0.0225633	0.0231109	0.0230859	0.0233872	0.0239722	0.0240374	0.0241618	0.0241578
sdiA mcherry	0.00111893	0.00231452	0.00578507	0.0166488	0.0230552	0.0271375	0.0164091	0.0144403	0.0115093	0.00820354	0.00742711	0.00895249	0.0111945	0.0172231	0.0239454	0.0282488	0.0294835	0.0285836	0.0274327	0.0271128	0.0255583	0.0254149	0.0244662	0.0244097	0.024432	0.0243051	0.0244797	0.0237831	0.0234881	0.0245896	0.0244353	0.0241569	0.0246121	0.0242594	0.0236885	0.0230407	0.0227175	0.0226254	0.0221511	0.0220607	0.0220031	0.022176	0.0219794	0.0223393	0.0228719	0.0226131	0.0228221	0.0225078
